# Supplementary material for: Metabolomic signatures suggest altered bile acid and energy metabolism in CRB1- retinopathies
Source: Metabolomics. 2026 Apr 17;22(3):52. doi: 10.1007/s11306-026-02415-7 (PMC13090204; doi:10.1007/s11306-026-02415-7)
Supplement: Supplementary file 2 — Supplementary Material 2 [file 11306_2026_2415_MOESM2_ESM.xlsx]

## Sheet: Food intake
Food/nutrient	CRB1 patients (n=25)		Controls (n=25)		P*
	Mean	SD	Mean	SD
Fruits (portions/day)	2.11809	1.80249	2.17429	1.41697	0.649
Vegetables (portions/day)	5.03143	3.77864	4.52	2.76551	0.6409
Leafy vegetables (portions/day)	1.02571	0.906299	0.94	0.546916	0.8926
Meat (portions/day)	1.29714	0.870355	1.03714	0.53164	0.3559
Fish (portions/day)	0.428571	0.345648	0.368571	0.284018	0.3884
Milk (pints/day)	0.31	0.35561	0.436667	0.493885	0.411
Other dairy (portions/day)	1.15714	0.804167	0.947143	0.944394	0.0652
Cereal foods (portions/day)	5.84286	5.01977	4.65571	2.66452	0.3929
Carbohydrate (g)	306.89	207.717	252.614	97.1485	0.4789
Carbohydrate as a % of total energy	48.5709	6.87267	47.2548	5.79128	0.5896
Total sugars (g)	124.088	78.8096	111.306	47.9235	0.7275
Glucose (g)	23.978	16.7213	21.7866	9.22398	0.8134
Fructose (g)	26.5542	18.2964	24.5153	11.3849	0.9105
Sucrose (g)	52.3943	35.8083	42.5493	22.9615	0.1601
Maltose (g)	4.89023	2.98651	3.99798	2.18627	0.1668
Lactose (g)	15.0191	12.7354	17.1516	14.7062	0.753
Starch (g)	180.702	143.046	139.743	61.5493	0.4056
Energy (kJ)	9948.34	5937.88	8575.65	3268.47	0.3686
Total fat as a % of total energy	34.9796	5.32759	34.585	4.63964	0.4859
Saturated fat as a % of total energy	12.7994	2.51105	12.6498	2.4892	0.6052
Monounsaturated fat as a % of total energy	12.4864	2.51423	12.0706	1.68007	0.5365
PUFAs as a % of total energy	6.76624	2.45586	6.94722	2.03937	0.5291
N3 PUFAs as a % of total energy	0.721113	0.215314	0.726979	0.224484	0.8838
Protein as a % of total energy	16.7851	3.38992	17.3018	2.91437	0.2908
Fibre (g)	21.717	16.7447	17.9985	7.08875	0.7701
Alcohol (g)	4.68649	10.1651	7.67206	14.0037	0.2358
Vitamin C (mg)	170.405	132.563	140.485	79.9523	0.3868
Thiamin (mg)	1.98619	1.30775	1.64091	0.623325	0.3338
Riboflavin (mg)	2.17742	1.572	2.06446	0.940047	0.6858
Niacin (mg)	24.4898	14.6124	21.8205	8.12202	0.9373
Vitamin B6 (mg)	2.17674	1.33808	1.89253	0.722472	0.3451
Vitamin B12 (µg)	7.2885	6.82212	6.6059	3.68311	0.736
Folate (µg)	354.555	255.706	296.058	124.894	0.4184
Carotene (µg)	3838.82	3163.71	3969.06	2311.63	0.4651
Caffeine (mg)	74.9969	75.3471	174.844	134.228	<0.01
*Mann-Whitney test

## Sheet: Pathway Heatmap
	University College London UCLO-03-21VW+ - merged set
	Heat map of statistically significant biochemicals profiled in this study. Red and green shaded cells indicate p≤0.05 (red indicates that the mean values are significantly higher for that comparison; green values significantly lower). Light red and light green shaded cells indicate 0.05<p<0.10 (light red indicates that the mean values trend higher for that comparison; light green values trend low…										Fold of change		Statistical Values
											Welch's Two-Sample t-Test		Welch's Two-Sample t-Test			Mean value
											CRB1		CRB1			CONTROL	CRB1	Super Pathway	Sub Pathway	Chemical ID	CAS
											CONTROL		CONTROL
	Pathway Sort Order	Super Pathway	Sub Pathway	Biochemical Name	Platform	Comp ID	KEGG	HMDB	PUBCHEM	X		X	p-value	q-value	X
	1	Amino Acid	Glycine, Serine and Threonine Metabolism	glycine	LC/MS pos early	58	C00037	HMDB0000123	750		1.17		0.0399	0.1006		0.8284	0.9696	Amino Acid	Glycine, Serine and Threonine Metabolism	340	56-40-6
	2			N-acetylglycine	LC/MS pos early	27710		HMDB0000532	10972		0.94		0.8996	0.6224		0.6648	0.6253	Amino Acid	Glycine, Serine and Threonine Metabolism	100001006	543-24-8
	5			sarcosine	LC/MS pos early	1516	C00213	HMDB0000271	1088		2.61		4.3e-14	1.867e-12		2.4374	6.3505	Amino Acid	Glycine, Serine and Threonine Metabolism	1023	107-97-1
	6			dimethylglycine	LC/MS pos early	5086	C03626	HMDB0000092	673		1.05		0.6706	0.5549		1.1703	1.2279	Amino Acid	Glycine, Serine and Threonine Metabolism	806	1118-68-9
	7			betaine	LC/MS pos early	3141	C00719	HMDB0000043	247		1.15		0.0204	0.0621		0.7265	0.8364	Amino Acid	Glycine, Serine and Threonine Metabolism	799	107-43-7
	10			serine	LC/MS pos early	1648	C00065	HMDB0000187	5951		0.84		0.001	0.0059		1.7568	1.4781	Amino Acid	Glycine, Serine and Threonine Metabolism	503	56-45-1
	11			N-acetylserine	LC/MS polar	37076		HMDB0002931	65249		1.19		0.0027	0.0122		0.7268	0.8635	Amino Acid	Glycine, Serine and Threonine Metabolism	100001851	97-14-3
	16			2-methylserine	LC/MS pos early	53229	C02115		94309		2.9		2.771e-08	5.2148e-07		0.7248	2.099	Amino Acid	Glycine, Serine and Threonine Metabolism	100009246
	17			threonine	LC/MS pos early	1284	C00188	HMDB0000167	6288		0.99		0.8495	0.6082		0.9645	0.9517	Amino Acid	Glycine, Serine and Threonine Metabolism	564	72-19-5
	18			N-acetylthreonine	LC/MS neg	33939		HMDB0062557	152204		1.01		0.8663	0.6145		1.024	1.0328	Amino Acid	Glycine, Serine and Threonine Metabolism	100001274	17093-74-2
	29		Alanine and Aspartate Metabolism	alanine	LC/MS pos early	1126	C00041	HMDB0000161	5950		1.06		0.5172	0.4793		0.9932	1.0536	Amino Acid	Alanine and Aspartate Metabolism	811	56-41-7
	31			N-acetylalanine	LC/MS polar	1585	C02847	HMDB0000766	88064		1.04		0.2732	0.3562		0.9825	1.0217	Amino Acid	Alanine and Aspartate Metabolism	1110	97-69-8
	33			N,N-dimethylalanine	LC/MS pos early	63151			5488191		1.44		0.3014	0.3714		1.3018	1.8682	Amino Acid	Alanine and Aspartate Metabolism	100020371	2812-31-9
	36			aspartate	LC/MS pos early	443	C00049	HMDB0000191	5960		0.64		0.0001	0.001		0.3502	0.2254	Amino Acid	Alanine and Aspartate Metabolism	234	56-84-8
	37			N-acetylaspartate (NAA)	LC/MS polar	22185	C01042	HMDB0000812	65065		1.68		8.6196e-06	9.542e-05		0.9294	1.5615	Amino Acid	Alanine and Aspartate Metabolism	100000787	997-55-7;997-55-7
	40			asparagine	LC/MS pos early	512	C00152	HMDB0000168	6267		0.22		0	0		40.5082	8.8078	Amino Acid	Alanine and Aspartate Metabolism	917	70-47-3
	42			N-acetylasparagine	LC/MS polar	33942		HMDB0006028	99715		1.18		0.2416	0.3303		0.4861	0.5739	Amino Acid	Alanine and Aspartate Metabolism	100001257	4033-40-3
	43			hydroxyasparagine**	LC/MS pos early	62060	C20631	HMDB32332	15991574		1.03		0.6511	0.5454		0.8353	0.8585	Amino Acid	Alanine and Aspartate Metabolism	100020205
	46		Glutamate Metabolism	glutamate	LC/MS pos early	57	C00025 C00217	HMDB0000148	33032		1.04		0.8449	0.6082		0.2337	0.2422	Amino Acid	Glutamate Metabolism	561	56-86-0
	47			glutamine	LC/MS pos early	53	C00064	HMDB0000641	5961		0.15		0	0		33.5367	5.1283	Amino Acid	Glutamate Metabolism	563	56-85-9
	48			alpha-ketoglutaramate*	LC/MS polar	62101	C00940	HMDB0001552	48		0.75		0.0001	0.0012		0.4371	0.3273	Amino Acid	Glutamate Metabolism	100002397	18465-19-5
	49			N-acetylglutamate	LC/MS polar	15720	C00624	HMDB0001138	70914		1.23		0.0093	0.034		0.5023	0.6177	Amino Acid	Glutamate Metabolism	100000282	5817-08-03
	50			N-acetylglutamine	LC/MS polar	33943	C02716	HMDB0006029	182230		1.52		0.0014	0.0077		0.3351	0.5104	Amino Acid	Glutamate Metabolism	100001253	2490-97-3
	53			4-hydroxyglutamate	LC/MS pos early	40499	C03079	HMDB0001344	439902		1.31		0.329	0.3822		0.6104	0.8019	Amino Acid	Glutamate Metabolism	100002544	2485-33-8
	55			gamma-carboxyglutamate	LC/MS pos early	38754		HMDB0041900	40772		0.87		0.0052	0.0207		1.3258	1.1524	Amino Acid	Glutamate Metabolism	100002679	56271-99-9
	57			N-acetyl-aspartyl-glutamate (NAAG)	LC/MS pos early	35665	C12270	HMDB0001067	188803		1.1		0.4177	0.4367		1.7956	1.9817	Amino Acid	Glutamate Metabolism	100001612	3106-85-2
	58			beta-citrylglutamate	LC/MS neg	54923	C20775		189741		0.95		0.3574	0.4004		3.9395	3.7529	Amino Acid	Glutamate Metabolism	100003271	73590-26-8
	60			carboxyethyl-GABA	LC/MS pos early	40007		HMDB0002201	2572		0.62		0.0005	0.0034		1.129	0.7019	Amino Acid	Glutamate Metabolism	100003260	4386-03-02
	64			S-1-pyrroline-5-carboxylate	LC/MS pos early	42370	C04322	HMDB0001301	11966181		2.01		3.1243e-10	8.0177e-09		0.5282	1.0623	Amino Acid	Glutamate Metabolism	35	2906-39-0
	72			2-amino-4-cyanobutanoate	LC/MS pos early	46225					0.71		0.0158	0.0516		0.6342	0.4524	Amino Acid	Glutamate Metabolism	100001540	2353-44-8
	73		Histidine Metabolism	histidine	LC/MS neg	59	C00135	HMDB0000177	6274		1.09		0.0437	0.1077		1.3761	1.497	Amino Acid	Histidine Metabolism	355	5934-29-2
	74			1-methylhistidine	LC/MS neg	30460	C01152	HMDB0000001	92105		1.33		0.0638	0.1386		0.708	0.9414	Amino Acid	Histidine Metabolism	100001051	332-80-9
	75			3-methylhistidine	LC/MS neg	15677	C01152	HMDB0000479	64969		0.68		0.9268	0.6274		1.9902	1.351	Amino Acid	Histidine Metabolism	100000042	368-16-1
	76			N-acetylhistidine	LC/MS neg	33946	C02997	HMDB0032055	75619		1.56		4.5476e-05	0.0004		0.6713	1.0461	Amino Acid	Histidine Metabolism	100001293	39145-52-3
	78			N-acetyl-3-methylhistidine*	LC/MS pos early	43256		HMDB0240341	193270		1.02		0.6425	0.5415		0.6373	0.6527	Amino Acid	Histidine Metabolism	100002204	37841-04-6
	79			N-acetyl-1-methylhistidine*	LC/MS pos early	43255		HMDB0240340	53859791		0.79		0.0482	0.1128		0.4137	0.3256	Amino Acid	Histidine Metabolism	100004299
	80			hydantoin-5-propionate	LC/MS polar	40473	C05565	HMDB0001212	782		0.7		0.0148	0.049		1.6943	1.1844	Amino Acid	Histidine Metabolism	100002514	5624-26-0
	82			cis-urocanate	LC/MS neg	40410		HMDB0034174	1549103		2.04		1.5687e-06	2.2142e-05		0.4538	0.9241	Amino Acid	Histidine Metabolism	100003425	7699-35-6
	83			imidazole propionate	LC/MS pos early	40730		HMDB0002271	70630		0.8		0.03	0.0831		0.7439	0.5972	Amino Acid	Histidine Metabolism	100003434	1074-59-5
	84			formiminoglutamate	LC/MS pos early	43493	C00439	HMDB0000854	439233		1.14		0.6384	0.5415		1.2574	1.4274	Amino Acid	Histidine Metabolism	100002500	816-90-0
	86			imidazole lactate	LC/MS pos early	15716	C05568	HMDB0002320	793		0.89		0.1007	0.1846		1.0208	0.906	Amino Acid	Histidine Metabolism	100000263	14403-45-3
	89			N-acetylcarnosine	LC/MS neg	43488		HMDB0012881	9903482		1.24		0.8566	0.6111		1.272	1.5722	Amino Acid	Histidine Metabolism	100004046	56353-15-2
	94			1-methyl-4-imidazoleacetate	LC/MS pos early	32350	C05828	HMDB0002820	75810		0.81		0.128	0.2189		0.7607	0.6175	Amino Acid	Histidine Metabolism	100001208	2625-49-2
	95			1-methyl-5-imidazoleacetate	LC/MS pos early	62946		HMDB04988	6451814		0.65		0.5059	0.4753		1.0551	0.6875	Amino Acid	Histidine Metabolism	100002910	4200-48-0
	96			1-methyl-5-imidazolelactate	LC/MS neg	64596					0.85		0.9168	0.6253		1.3146	1.1114	Amino Acid	Histidine Metabolism	100021478	2022510-60-5
	99			1-ribosyl-imidazoleacetate*	LC/MS pos early	61868	C05131	HMDB0002331	440569		0.91		0.2403	0.3293		0.9578	0.8716	Amino Acid	Histidine Metabolism	100001668	29605-99-0
	108		Lysine Metabolism	lysine	LC/MS pos early	1301	C00047 C00739	HMDB0003405	5962		0.99		0.9305	0.6279		1.1082	1.0969	Amino Acid	Lysine Metabolism	407	56-87-1
	110			N6-acetyllysine	LC/MS neg	36752	C02727	HMDB0000206	92832		1.26		0.0008	0.005		1.044	1.3164	Amino Acid	Lysine Metabolism	100001734	692-04-6
	112			N2-acetyl,N6-methyllysine	LC/MS pos early	62954					2.35		0.0126	0.0428		0.596	1.4026	Amino Acid	Lysine Metabolism	100020546
	113			N2-acetyl,N6,N6-dimethyllysine	LC/MS pos early	63254					1.5		0.1525	0.2386		0.6798	1.0207	Amino Acid	Lysine Metabolism	100020545
	117			N6-methyllysine	LC/MS pos early	62860	C02728	HMDB0002038	164795		1.18		0.3304	0.3831		1.41	1.6579	Amino Acid	Lysine Metabolism	100003415	1188-07-4
	118			N6,N6-dimethyllysine	LC/MS pos early	62862	C05545	HMDB0013287	193344		1.32		0.1928	0.282		1.1978	1.5792	Amino Acid	Lysine Metabolism	100020417	2259-86-1
	119			N6,N6,N6-trimethyllysine	LC/MS pos early	1498	C03793	HMDB0001325	440120		1.11		0.3561	0.4004		0.8142	0.9027	Amino Acid	Lysine Metabolism	189	23284-33-5
	120			hydroxy-N6,N6,N6-trimethyllysine*	LC/MS pos early	62959					0.79		0.0671	0.1435		0.8833	0.6954	Amino Acid	Lysine Metabolism	100021123
	122			5-hydroxylysine	LC/MS pos early	15685	C16741	HMDB0000450	3032849		1.16		0.2859	0.3651		1.0889	1.2577	Amino Acid	Lysine Metabolism	100000054	13204-98-3
	124			fructosyllysine	LC/MS pos early	46227		HMDB0034879	9839580		0.87		0.1048	0.1884		0.5735	0.4991	Amino Acid	Lysine Metabolism	100005373	21291-40-7
	126			2-aminoadipate	LC/MS polar	6146	C00956	HMDB0000510	92136		0.49		3.0345e-07	4.7589e-06		0.9022	0.4445	Amino Acid	Lysine Metabolism	381	542-32-5;1118-90-7
	130			glutarylcarnitine (C5-DC)	LC/MS pos early	44664		HMDB0013130	71317118		1.16		0.3076	0.3751		1.023	1.184	Amino Acid	Lysine Metabolism	100001593	102636-82-8
	134			pipecolate	LC/MS pos early	1444		HMDB0000070			0.94		0.7861	0.5965		0.6479	0.6112	Amino Acid	Lysine Metabolism	1025	4043-87-2
	136			6-oxopiperidine-2-carboxylate	LC/MS neg	43231		HMDB0061705	3014237		1.11		0.6645	0.5533		1.1123	1.2304	Amino Acid	Lysine Metabolism	100004499	34622-39-4
	140			N,N-dimethyl-5-aminovalerate	LC/MS pos early	62819					1.47		0.8192	0.6006		0.5654	0.8332	Amino Acid	Lysine Metabolism	100020842
	141			N,N,N-trimethyl-5-aminovalerate	LC/MS pos early	57687			14274897		1.19		0.0967	0.1801		1.6641	1.9778	Amino Acid	Lysine Metabolism	100015962
	143		Phenylalanine Metabolism	phenylalanine	LC/MS pos early	64	C00079	HMDB0000159	6140		1.01		0.8497	0.6082		1.1824	1.1896	Amino Acid	Phenylalanine Metabolism	460	63-91-2
	145			N-acetylphenylalanine	LC/MS neg	33950	C03519	HMDB0000512	74839		1.42		0.0004	0.0026		0.6077	0.8607	Amino Acid	Phenylalanine Metabolism	100001256	2018-61-3
	156			phenylpyruvate	LC/MS neg	566	C00166	HMDB0000205	997		1.51		1.0246e-05	0.0001		0.1968	0.2979	Amino Acid	Phenylalanine Metabolism	241	156-06-9
	157			phenyllactate (PLA)	LC/MS neg	22130	C05607	HMDB0000779 HMDB0000563	3848		1.2		0.3276	0.3822		1.1416	1.3705	Amino Acid	Phenylalanine Metabolism	100000774	828-01-3
	161			phenylacetate	LC/MS neg	57745	C07086	HMDB0000209	999		1.72		0.0018	0.0096		0.5783	0.9967	Amino Acid	Phenylalanine Metabolism	100000011	103-82-2
	165			4-hydroxyphenylacetate	LC/MS neg	541	C00642	HMDB0000020	127		1.34		0.036	0.0959		0.5665	0.7582	Amino Acid	Phenylalanine Metabolism	144	156-38-7
	168		Tyrosine Metabolism	tyrosine	LC/MS pos early	1299	C00082	HMDB0000158	6057		0.89		0.0824	0.1662		1.1582	1.0338	Amino Acid	Tyrosine Metabolism	815	60-18-4
	169			N-acetyltyrosine	LC/MS neg	32390		HMDB0000866	68310		1		0.735	0.5763		0.8978	0.8956	Amino Acid	Tyrosine Metabolism	100001104	537-55-3
	177			m-tyramine sulfate	LC/MS neg	48417					1.41		0.4086	0.431		1.6936	2.3937	Amino Acid	Tyrosine Metabolism	100006104	175727-14-7
	181			4-hydroxyphenylpyruvate	LC/MS neg	1669	C01179	HMDB0000707	979		1.83		1.6663e-05	0.0002		0.9978	1.8284	Amino Acid	Tyrosine Metabolism	1141	156-39-8
	187			3-(4-hydroxyphenyl)lactate	LC/MS neg	32197	C03672	HMDB0000755	9378		1.03		0.559	0.4988		0.9993	1.0329	Amino Acid	Tyrosine Metabolism	240	6482-98-0
	196			phenol sulfate	LC/MS neg	32553	C02180	HMDB0060015	74426		0.78		0.2562	0.342		0.9454	0.7358	Amino Acid	Tyrosine Metabolism	100001510	937-34-8
	199			4-methoxyphenol sulfate	LC/MS neg	48457					0.76		0.1492	0.2367		2.3381	1.7735	Amino Acid	Tyrosine Metabolism	100006262	3233-60-1
	207			vanillactate	LC/MS neg	54910		HMDB0000913	160637		0.88		0.1292	0.2202		1.1107	0.9735	Amino Acid	Tyrosine Metabolism	100006129	2475-56-1
	208			vanillylmandelate (VMA)	LC/MS neg	1567	C05584	HMDB0000291	1245		0.95		0.9809	0.6429		1.4333	1.3607	Amino Acid	Tyrosine Metabolism	1111	55-10-7
	210			3-methoxytyrosine	LC/MS pos early	12017		HMDB0001434	9307		1.02		0.513	0.4771		0.9913	1.0116	Amino Acid	Tyrosine Metabolism	1342	300-48-1
	212			3-methoxytyramine sulfate	LC/MS neg	44618			54133459		1.12		0.6559	0.5486		1.2042	1.3525	Amino Acid	Tyrosine Metabolism	100004634
	225			gentisate	LC/MS polar	18280	C00628	HMDB0000152	3469		1.46		0.1725	0.2604		1.8046	2.6301	Amino Acid	Tyrosine Metabolism	100000447	490-79-9
	229			dopamine 4-sulfate	LC/MS neg	48406	C13691	HMDB0004148	68517194		0.58		0.1753	0.2626		3.0385	1.7754	Amino Acid	Tyrosine Metabolism	100006360
	230			dopamine 3-O-sulfate	LC/MS neg	48407	C13690	HMDB0006275	122136		0.79		0.3661	0.4077		1.7197	1.3577	Amino Acid	Tyrosine Metabolism	100006361
	231			p-cresol glucuronide*	LC/MS neg	48841		HMDB0011686	154035		1.05		0.17	0.2573		0.76	0.8012	Amino Acid	Tyrosine Metabolism	100006191	17680-99-8
	232			tyramine O-sulfate	LC/MS neg	48408		HMDB0006409	153005		0.97		0.7641	0.5885		0.3483	0.3376	Amino Acid	Tyrosine Metabolism	100006092	30223-92-8
	233			N-formylphenylalanine	LC/MS neg	48433		HMDB0240317	7064571;759256		1.43		0.0013	0.0072		0.9701	1.3888	Amino Acid	Tyrosine Metabolism	100006056	13200-85-6
	234			vanillic alcohol sulfate	LC/MS neg	48733		HMDB0041788			4.83		0.0707	0.1489		0.6305	3.0467	Amino Acid	Tyrosine Metabolism	100006125	754920-02-0
	251			thyroxine	LC/MS neg	2761	C01829	HMDB0000248	5819		0.97		0.7304	0.576		1.3302	1.2952	Amino Acid	Tyrosine Metabolism	1094	51-48-9
	261		Tryptophan Metabolism	tryptophan	LC/MS pos early	54	C00078	HMDB0000929	6305		0.96		0.6154	0.5296		1.1418	1.1012	Amino Acid	Tryptophan Metabolism	565	73-22-3
	262			N-acetyltryptophan	LC/MS neg	33959	C03137	HMDB0013713	439917;700653		1.05		0.4839	0.4669		0.8779	0.9256	Amino Acid	Tryptophan Metabolism	100001254	1218-34-4
	268			C-glycosyltryptophan	LC/MS neg	48782		HMDB0240296	10981970		1.03		0.7124	0.5709		1.2335	1.2677	Amino Acid	Tryptophan Metabolism	100006379	180509-18-6
	270			oxindolylalanine	LC/MS pos early	64568			20977764		1.16		0.1425	0.2306		1.1049	1.2765	Amino Acid	Tryptophan Metabolism	100022120
	271			tryptophan betaine	LC/MS pos early	37097	C09213	HMDB0061115	442106		0.73		0.3186	0.3803		2.255	1.6466	Amino Acid	Tryptophan Metabolism	100001743	20671-76-5
	274			kynurenine	LC/MS pos early	15140	C00328	HMDB0000684	161166		0.25		0	0		6.9391	1.7014	Amino Acid	Tryptophan Metabolism	100000265	2922-83-0
	277			N-acetylkynurenine (2)	LC/MS neg	48757		HMDB0240342	73817779		1.02		0.5761	0.5082		0.6491	0.6625	Amino Acid	Tryptophan Metabolism	100006378
	279			kynurenate	LC/MS neg	1417	C01717	HMDB0000715	3845		1.26		0.0053	0.0211		0.5086	0.6431	Amino Acid	Tryptophan Metabolism	98	492-27-3
	281			N-formylanthranilic acid	LC/MS neg	43549	C05653	HMDB0004089	101399		0.92		0.619	0.5311		0.9421	0.8634	Amino Acid	Tryptophan Metabolism	100004561	3342-77-6
	282			anthranilate	LC/MS pos early	4970	C00108	HMDB0001123	227		1.07		0.4744	0.4664		0.0451	0.0481	Amino Acid	Tryptophan Metabolism	1258	118-92-3
	285			xanthurenate	LC/MS pos early	15679	C02470	HMDB0000881	5699		0.79		0.4997	0.4718		1.3829	1.0901	Amino Acid	Tryptophan Metabolism	100000015	59-007
	286			8-methoxykynurenate	LC/MS neg	62955	C05830	HMDB0060426	76230		0.85		0.8498	0.6082		1.1962	1.0116	Amino Acid	Tryptophan Metabolism	100020360	2929-14-8
	289			picolinate	LC/MS pos early	1512	C10164	HMDB0002243	1018		1.21		0.0488	0.113		0.9677	1.1681	Amino Acid	Tryptophan Metabolism	1022	98-98-6
	305			indolelactate	LC/MS neg	18349	C02043	HMDB0000671	92904		1		0.8885	0.6214		1.1045	1.1036	Amino Acid	Tryptophan Metabolism	100000463	832-97-3
	306			indoleacetate	LC/MS neg	27513	C00954	HMDB0000197	802		1.22		0.0214	0.0642		0.8024	0.9794	Amino Acid	Tryptophan Metabolism	100001034	87-51-4;6505-45-9
	312			indolepropionate	LC/MS neg	32405		HMDB0002302	3744		0.9		0.8351	0.6044		3.3095	2.9931	Amino Acid	Tryptophan Metabolism	100001083	830-96-6
	314			indoleacetylglutamine	LC/MS neg	42087		HMDB0013240	25200879		1.13		0.4511	0.4548		0.5111	0.5766	Amino Acid	Tryptophan Metabolism	100001731
	324			indolebutyrate	LC/MS neg	34402	C11284	HMDB0002096	8617		1.05		0.8848	0.6206		0.6202	0.6518	Amino Acid	Tryptophan Metabolism	100001404	133-32-4
	326			indoleacetoylcarnitine*	LC/MS pos early	62279					1.51		0.1022	0.1856		0.568	0.8576	Amino Acid	Tryptophan Metabolism	100020479
	327			5-hydroxyindole sulfate	LC/MS neg	52914					1.04		0.2556	0.342		1.821	1.8926	Amino Acid	Tryptophan Metabolism	100009042
	329			3-indoxyl sulfate	LC/MS neg	27672		HMDB0000682	10258		1.28		0.0621	0.1359		1.0362	1.3269	Amino Acid	Tryptophan Metabolism	100000467	2642-37-7
	334			6-bromotryptophan	LC/MS neg	62503			9856996		1.26		0.0102	0.0365		1.3681	1.7305	Amino Acid	Tryptophan Metabolism	100020414
	339		Leucine, Isoleucine and Valine Metabolism	leucine	LC/MS pos early	60	C00123	HMDB0000687	6106		0.98		0.7707	0.5894		1.2135	1.1909	Amino Acid	Leucine, Isoleucine and Valine Metabolism	397	61-90-5
	343			N-acetylleucine	LC/MS neg	1587	C02710	HMDB0011756	70912		2.83		2.363e-12	8.8935e-11		0.2791	0.791	Amino Acid	Leucine, Isoleucine and Valine Metabolism	1082	1188-21-2
	350			4-methyl-2-oxopentanoate	LC/MS neg	22116	C00233	HMDB0000695	70		1.07		0.3214	0.3808		1.0284	1.1014	Amino Acid	Leucine, Isoleucine and Valine Metabolism	100000551	816-66-0
	354			alpha-hydroxyisocaproate	LC/MS neg	22132	C03264	HMDB0000665 HMDB0000624 HMDB00746	92779;83697;439960		0.93		0.4797	0.4669		1.1695	1.0825	Amino Acid	Leucine, Isoleucine and Valine Metabolism	100000706	10303-64-7
	355			2-ketocaprylate	LC/MS neg	63120		HMDB0013211	67600		1.27		0.0269	0.076		1.2846	1.6357	Amino Acid	Leucine, Isoleucine and Valine Metabolism	100020833	328-51-8
	358			isovalerate (i5:0)	LC/MS neg	44656	C08262	HMDB0000718	10430		1.03		0.7576	0.5859		0.8429	0.8702	Amino Acid	Leucine, Isoleucine and Valine Metabolism	100000708	503-74-2
	360			isovalerylglycine	LC/MS neg	35107		HMDB00678	546304		1.06		0.6817	0.5594		0.8688	0.9216	Amino Acid	Leucine, Isoleucine and Valine Metabolism	100001452	16284-60-9
	361			isovalerylcarnitine (C5)	LC/MS pos early	34407	C20826	HMDB0000688	169235		1.14		0.3705	0.4102		1.0544	1.2062	Amino Acid	Leucine, Isoleucine and Valine Metabolism	100001393	31023-24-2
	370			beta-hydroxyisovalerate	LC/MS neg	12129		HMDB0000754	69362		1.28		0.0177	0.0559		0.7338	0.9361	Amino Acid	Leucine, Isoleucine and Valine Metabolism	1442	625-08-1
	371			beta-hydroxyisovaleroylcarnitine	LC/MS pos early	35433					1.1		0.5089	0.4771		1.0735	1.1841	Amino Acid	Leucine, Isoleucine and Valine Metabolism	100001594	99159-87-2
	374			3-methylglutaconate	LC/MS polar	57747		HMDB0000522	1551553		0.95		0.6077	0.5254		1.0921	1.0368	Amino Acid	Leucine, Isoleucine and Valine Metabolism	100002458	5746-90-7
	382			3-methylglutarylcarnitine (2)	LC/MS pos early	46548		HMDB0000552	128145		0.91		0.5108	0.4771		1.3086	1.1858	Amino Acid	Leucine, Isoleucine and Valine Metabolism	100005850
	392			isoleucine	LC/MS pos early	1125	C16424 C00407 C06418	HMDB0000172	6306		1.02		0.5462	0.4915		1.0969	1.123	Amino Acid	Leucine, Isoleucine and Valine Metabolism	376	73-32-5
	401			3-methyl-2-oxovalerate	LC/MS neg	15676	C00671 C06008 C03465	HMDB0000491	440877;439286		1.05		0.4425	0.4494		1.0861	1.1402	Amino Acid	Leucine, Isoleucine and Valine Metabolism	100000036	1460-34-0;51829-07-3
	402			2-hydroxy-3-methylvalerate	LC/MS neg	36746		HMDB0000317	164623		1.12		0.3669	0.4077		0.6969	0.7777	Amino Acid	Leucine, Isoleucine and Valine Metabolism	100001541	488-15-3
	404			2-methylbutyrylcarnitine (C5)	LC/MS pos early	45095		HMDB0000378	6426901		1.16		0.1546	0.241		1.1002	1.2771	Amino Acid	Leucine, Isoleucine and Valine Metabolism	100001509	31023-25-3
	407			tiglylcarnitine (C5:1-DC)	LC/MS pos early	35428		HMDB0002366	22833596		0.76		0.0527	0.1188		1.2048	0.9208	Amino Acid	Leucine, Isoleucine and Valine Metabolism	100001597	64191-86-2
	412			3-hydroxy-2-ethylpropionate	LC/MS neg	32397		HMDB0000396	188979		0.97		0.6058	0.5246		1.1659	1.1365	Amino Acid	Leucine, Isoleucine and Valine Metabolism	100001170	4374-62-3
	414			ethylmalonate	LC/MS polar	15765		HMDB0000622	11756		0.89		0.571	0.5053		1.2702	1.1321	Amino Acid	Leucine, Isoleucine and Valine Metabolism	2054	601-75-2
	417			methylsuccinate	LC/MS polar	15745		HMDB0001844	10349		0.93		0.742	0.5794		1.0853	1.004	Amino Acid	Leucine, Isoleucine and Valine Metabolism	2051	498-21-5
	423			valine	LC/MS pos early	1649	C00183	HMDB0000883	6287		0.87		0.0173	0.0552		1.1909	1.042	Amino Acid	Leucine, Isoleucine and Valine Metabolism	566	72-18-4
	424			N-acetylvaline	LC/MS neg	1591		HMDB0011757	66789		2.69		0	0		0.2582	0.6958	Amino Acid	Leucine, Isoleucine and Valine Metabolism	1084	96-81-1
	430			3-methyl-2-oxobutyrate	LC/MS neg	44526	C00141	HMDB0000019	49		0.95		0.5284	0.4807		1.3411	1.2764	Amino Acid	Leucine, Isoleucine and Valine Metabolism	100000936	3715-29-5
	431			alpha-hydroxyisovalerate	LC/MS neg	33937		HMDB0000407	99823		0.96		0.8934	0.6224		0.6826	0.6569	Amino Acid	Leucine, Isoleucine and Valine Metabolism	100001300	600-37-3
	433			isobutyrylcarnitine (C4)	LC/MS pos early	33441		HMDB0000736	168379		1.09		0.5643	0.501		1.4665	1.5989	Amino Acid	Leucine, Isoleucine and Valine Metabolism	100001055	25518-49-4
	435			3-hydroxyisobutyrate	LC/MS polar	1549	C01188 C06001	HMDB0000023 HMDB0000336	11966314		1.33		0.0367	0.0967		1.1026	1.4693	Amino Acid	Leucine, Isoleucine and Valine Metabolism	111	2068-83-9
	436			2,3-dihydroxy-2-methylbutyrate	LC/MS neg	57547		HMDB0029576	301941		0.87		0.3828	0.4124		0.8744	0.7608	Amino Acid	Leucine, Isoleucine and Valine Metabolism	100010869	14868-24-7
	442		Methionine, Cysteine, SAM and Taurine Metabolism	methionine	LC/MS pos early	1302	C00073	HMDB0000696	6137		0.85		0.0064	0.0246		1.1107	0.9404	Amino Acid	Methionine, Cysteine, SAM and Taurine Metabolism	415	63-68-3
	443			N-acetylmethionine	LC/MS neg	1589	C02712	HMDB0011745	448580		1.2		0.0026	0.0121		0.8828	1.0566	Amino Acid	Methionine, Cysteine, SAM and Taurine Metabolism	1083	65-82-7
	445			N-formylmethionine	LC/MS neg	2829	C03145	HMDB0001015	439750		1.1		0.0702	0.1484		1.0259	1.1252	Amino Acid	Methionine, Cysteine, SAM and Taurine Metabolism	194	4289-98-9
	447			methionine sulfone	LC/MS pos early	44878		HMDB0062174	69961		0.9		0.2696	0.3523		0.6468	0.5834	Amino Acid	Methionine, Cysteine, SAM and Taurine Metabolism	100004635	820-10-0
	448			methionine sulfoxide	LC/MS pos early	18374	C02989	HMDB0002005	158980		1.32		0.0036	0.0159		0.7665	1.0136	Amino Acid	Methionine, Cysteine, SAM and Taurine Metabolism	100000039	3226-65-1
	454			S-adenosylhomocysteine (SAH)	LC/MS neg	42382	C00021	HMDB0000939	439155		1.89		4.4414e-08	8.0888e-07		0.6628	1.2524	Amino Acid	Methionine, Cysteine, SAM and Taurine Metabolism	197	979-92-0
	456			2,3-dihydroxy-5-methylthio-4-pentenoate (DMTPA)*	LC/MS neg	62805		HMDB0240388			1.05		0.5183	0.4793		1.066	1.1178	Amino Acid	Methionine, Cysteine, SAM and Taurine Metabolism	100020893
	457			2-hydroxy-4-(methylthio)butanoic acid	LC/MS polar	63739		HMDB0037115	11427		0.99		0.2217	0.3129		0.8538	0.8452	Amino Acid	Methionine, Cysteine, SAM and Taurine Metabolism	100021372	583-91-5
	461			cystathionine	LC/MS pos early	15705	C02291	HMDB0000099	439258		0.65		0.0119	0.0414		1.2361	0.8012	Amino Acid	Methionine, Cysteine, SAM and Taurine Metabolism	310	535-34-2
	462			alpha-ketobutyrate	LC/MS polar	4968	C00109	HMDB0000005	58		1.16		0.3826	0.4124		1.153	1.3361	Amino Acid	Methionine, Cysteine, SAM and Taurine Metabolism	796	600-18-0
	463			cysteine	LC/MS pos early	1868	C00097	HMDB0000574	5862		0.97		0.6907	0.5644		3.0766	2.9776	Amino Acid	Methionine, Cysteine, SAM and Taurine Metabolism	800	52-90-4;56-89-3
	465			S-methylcysteine	LC/MS neg	39592		HMDB0002108	88180;7058174;24417		0.94		0.6257	0.5345		1.0857	1.0167	Amino Acid	Methionine, Cysteine, SAM and Taurine Metabolism	100002749	1187-84-4
	466			S-methylcysteine sulfoxide	LC/MS pos early	43378		HMDB0029432	82142		0.7		0.0196	0.061		1.5155	1.0673	Amino Acid	Methionine, Cysteine, SAM and Taurine Metabolism	100002927	6853-87-8
	468			S-carboxyethylcysteine	LC/MS pos early	64177					1.17		0.1509	0.2373		0.5413	0.6309	Amino Acid	Methionine, Cysteine, SAM and Taurine Metabolism	100021530	4033-46-9
	469			cysteine s-sulfate	LC/MS polar	22176	C05824	HMDB0000731	115015		1.37		0.1144	0.2015		2.1715	2.9765	Amino Acid	Methionine, Cysteine, SAM and Taurine Metabolism	100000808	1637-71-4
	470			cystine	LC/MS pos early	56	C00491	HMDB0000192	67678		1.19		0.3422	0.3904		1.7058	2.0231	Amino Acid	Methionine, Cysteine, SAM and Taurine Metabolism	279	56-89-3
	474			lanthionine	LC/MS pos early	42002			98504		1.15		0.0701	0.1484		0.6653	0.7683	Amino Acid	Methionine, Cysteine, SAM and Taurine Metabolism	100003892	3183-08-02
	476			cysteine sulfinic acid	LC/MS pos early	37443	C00606	HMDB0000996	109		2.03		6.4867e-08	1.1098e-06		0.5278	1.0738	Amino Acid	Methionine, Cysteine, SAM and Taurine Metabolism	100002113	207121-48-0
	478			hypotaurine	LC/MS pos early	590	C00519	HMDB0000965	107812		0.88		0.2042	0.2926		4.5922	4.0502	Amino Acid	Methionine, Cysteine, SAM and Taurine Metabolism	358	300-84-5
	479			taurine	LC/MS pos early	2125	C00245	HMDB0000251	1123		1.05		0.9289	0.6279		3.1086	3.2649	Amino Acid	Methionine, Cysteine, SAM and Taurine Metabolism	512	107-35-7
	481			N-acetyltaurine	LC/MS neg	48187		HMDB0240253	159864		1.4		0.0009	0.0054		0.9565	1.3368	Amino Acid	Methionine, Cysteine, SAM and Taurine Metabolism	100005466
	492		Urea cycle; Arginine and Proline Metabolism	arginine	LC/MS pos early	1638	C00062	HMDB0000517	6322		1		0.6438	0.5415		0.9638	0.9642	Amino Acid	Urea cycle; Arginine and Proline Metabolism	231	1119-34-2
	494			urea	LC/MS pos early	1670	C00086	HMDB0000294	1176		1.06		0.6148	0.5296		1.1668	1.2355	Amino Acid	Urea cycle; Arginine and Proline Metabolism	533	57-13-6
	496			ornithine	LC/MS pos early	1493	C00077	HMDB0000214	6262		0.84		0.1241	0.2143		1.322	1.1096	Amino Acid	Urea cycle; Arginine and Proline Metabolism	444	3184-13-2
	498			3-amino-2-piperidone	LC/MS pos early	62853		HMDB0000323	5200225		0.89		0.1566	0.2426		0.885	0.789	Amino Acid	Urea cycle; Arginine and Proline Metabolism	100020361	1892-22-4
	500			2-oxoarginine*	LC/MS pos early	55072	C03771	HMDB0004225	558		1.05		0.344	0.3916		0.1047	0.1102	Amino Acid	Urea cycle; Arginine and Proline Metabolism	100002784	3715-10-04
	501			citrulline	LC/MS pos early	2132	C00327	HMDB0000904	9750		1.06		0.3939	0.4196		0.8763	0.926	Amino Acid	Urea cycle; Arginine and Proline Metabolism	391	372-75-8
	502			homoarginine	LC/MS pos early	22137	C01924	HMDB0000670	9085		1.03		0.9849	0.6444		1.0497	1.0814	Amino Acid	Urea cycle; Arginine and Proline Metabolism	100000961	156-86-5
	503			homocitrulline	LC/MS pos early	22138	C02427	HMDB0000679	65072		1.31		0.9363	0.6293		1.3559	1.7796	Amino Acid	Urea cycle; Arginine and Proline Metabolism	100000963	1190-49-4
	504			proline	LC/MS pos early	1898	C00148 C000763	HMDB0000162 HMDB0003411	145742;614;8988		1.1		0.0372	0.0968		1.0516	1.1545	Amino Acid	Urea cycle; Arginine and Proline Metabolism	480	147-85-3
	507			dimethylarginine (SDMA + ADMA)	LC/MS pos early	36808	C21189 C03626	HMDB0003334 HMDB0001539	123831;169148		1.06		0.2244	0.3155		1.0475	1.1076	Amino Acid	Urea cycle; Arginine and Proline Metabolism	100001810	102783-24-4
	508			N-acetylarginine	LC/MS pos early	33953	C02562	HMDB0004620	67427		1.37		0.0083	0.0308		0.5748	0.788	Amino Acid	Urea cycle; Arginine and Proline Metabolism	100001266	155-84-0
	513			N-acetylcitrulline	LC/MS neg	48434	C15532 C02851	HMDB0000856	656979		1.63		0.0871	0.1708		0.313	0.5089	Amino Acid	Urea cycle; Arginine and Proline Metabolism	100001577	33965-42-3
	514			N-acetylproline	LC/MS pos early	34387		HMDB0094701	322640		0.88		0.8756	0.6175		1.173	1.0314	Amino Acid	Urea cycle; Arginine and Proline Metabolism	100001334	1074-79-9
	517			N-delta-acetylornithine	LC/MS neg	43249	C00437	HMDB0003357	9920500		0.99		0.8445	0.6082		1.73	1.7097	Amino Acid	Urea cycle; Arginine and Proline Metabolism	100004523
	519			N2,N5-diacetylornithine	LC/MS neg	43591		HMDB0240345	65977		1.13		0.641	0.5415		0.7314	0.824	Amino Acid	Urea cycle; Arginine and Proline Metabolism	100004575	39825-23-5
	521			N-methylhydroxyproline**	LC/MS pos early	62068			9860390		0.93		0.1502	0.2372		0.8844	0.8187	Amino Acid	Urea cycle; Arginine and Proline Metabolism	100020215
	522			trans-4-hydroxyproline	LC/MS pos early	32306	C01157	HMDB0000725	5810		1.4		0.0164	0.0533		0.7193	1.0099	Amino Acid	Urea cycle; Arginine and Proline Metabolism	1001	51-35-4
	524			pro-hydroxy-pro	LC/MS pos early	35127		HMDB0006695	11902893		1.14		0.1893	0.2775		2.2348	2.5392	Amino Acid	Urea cycle; Arginine and Proline Metabolism	100001167	18684-24-7
	527			N-methylproline	LC/MS pos early	37431		HMDB0094696	643474		1.19		0.9804	0.6429		0.6466	0.7681	Amino Acid	Urea cycle; Arginine and Proline Metabolism	100001956	475-11-6
	528			N,N,N-trimethyl-alanylproline betaine (TMAP)	LC/MS pos early	62947		HMDB0240365			1.09		0.3765	0.4116		0.935	1.0225	Amino Acid	Urea cycle; Arginine and Proline Metabolism	100020217
	531			argininate*	LC/MS pos early	57461		HMDB0003148	160437		0.79		0.4238	0.439		1.282	1.0167	Amino Acid	Urea cycle; Arginine and Proline Metabolism	100002769	157-07-3
	537		Creatine Metabolism	guanidinoacetate	LC/MS polar	43802	C00581	HMDB0000128	763		0.9		0.1847	0.273		0.8159	0.7314	Amino Acid	Creatine Metabolism	344	352-97-6
	538			creatine	LC/MS pos early	27718	C00300	HMDB0000064	586		0.85		0.0472	0.1116		1.0341	0.88	Amino Acid	Creatine Metabolism	1221	57-00-1
	539			creatinine	LC/MS pos early	513	C00791	HMDB0000562	588		1.07		0.3926	0.4196		0.8797	0.9378	Amino Acid	Creatine Metabolism	275	60-27-5
	548		Polyamine Metabolism	N-acetylputrescine	LC/MS pos early	37496	C02714	HMDB0002064	122356		1.14		0.0398	0.1006		0.7513	0.8561	Amino Acid	Polyamine Metabolism	192	18233-70-0
	554			N-acetyl-isoputreanine	LC/MS pos early	62309			131802901		1.17		0.0446	0.1089		0.9757	1.1388	Amino Acid	Polyamine Metabolism	100020487
	555			spermidine	LC/MS pos early	485	C00315	HMDB0001257	1102		1.34		0.228	0.3186		0.7077	0.9517	Amino Acid	Polyamine Metabolism	50	124-20-9
	560			(N(1) + N(8))-acetylspermidine	LC/MS pos early	57814	C00612 C01029	HMDB0001276 HMDB0002189	123689;496		1.24		0.0023	0.0111		0.8075	1.0046	Amino Acid	Polyamine Metabolism	100016038
	561			acisoga	LC/MS neg	43258		HMDB0061384	129397		1.1		0.3879	0.4155		0.9029	0.994	Amino Acid	Polyamine Metabolism	100004541	7663-77-6
	570			4-acetamidobutanoate	LC/MS pos early	1558	C02946	HMDB0003681	18189		1.08		0.3506	0.3975		0.9297	1.0081	Amino Acid	Polyamine Metabolism	1113	3025-96-5
	573		Guanidino and Acetamido Metabolism	4-guanidinobutanoate	LC/MS pos early	15681	C01035	HMDB0003464	500		0.83		0.7961	0.5967		0.4543	0.3752	Amino Acid	Guanidino and Acetamido Metabolism	100000096	463-003;463-00-3
	574			guanidinosuccinate	LC/MS pos early	32446	C03139	HMDB0003157	439918		1.13		0.8296	0.6037		1.7527	1.9827	Amino Acid	Guanidino and Acetamido Metabolism	100001212	6133-30-8
	586		Glutathione Metabolism	cysteinylglycine	LC/MS pos early	35637	C01419	HMDB0000078	439498		0.35		7.2129e-10	1.6289e-08		6.3301	2.2292	Amino Acid	Glutathione Metabolism	278	19246-18-5
	587			cysteinylglycine disulfide*	LC/MS pos early	62103		HMDB0000709	22833544		0.8		0.0007	0.0044		3.9528	3.1531	Amino Acid	Glutathione Metabolism	100002466	70555-24-7
	588			cys-gly, oxidized	LC/MS pos early	18368			333293		0.63		0.0018	0.0092		8.2481	5.2305	Amino Acid	Glutathione Metabolism	1224	7729-20-6
	589			5-oxoproline	LC/MS neg	1494	C01879 C02237	HMDB0000267	439685;7405		0.61		6.6822e-07	9.928e-06		1.216	0.7437	Amino Acid	Glutathione Metabolism	1021	98-79-3
	590			2-aminobutyrate	LC/MS pos early	42374	C02356	HMDB0000452	80283		1.06		0.5593	0.4988		1.0369	1.0989	Amino Acid	Glutathione Metabolism	1128	1492-24-6
	592			2-hydroxybutyrate/2-hydroxyisobutyrate	LC/MS polar	52281	C21297 C05984	HMDB0000729 HMDB00008	4277439;440864		0.82		0.175	0.2626		0.996	0.8188	Amino Acid	Glutathione Metabolism	100008928
	643		Lactoyl Amino Acid	N-lactoyl isoleucine	LC/MS neg	64879					1.11		0.4706	0.4664		1.2848	1.4215	Amino Acid	Lactoyl Amino Acid	100022479	210769-85-0
	644			N-lactoyl leucine	LC/MS neg	64880					0.83		0.4445	0.4506		1.6744	1.3942	Amino Acid	Lactoyl Amino Acid	100022480	210769-82-7
	646			N-lactoyl phenylalanine	LC/MS neg	64881					1.11		0.2604	0.3459		1.3016	1.4505	Amino Acid	Lactoyl Amino Acid	100022482	183241-73-8
	647			N-lactoyl tyrosine	LC/MS neg	64882					1.18		0.2487	0.336		1.1517	1.3608	Amino Acid	Lactoyl Amino Acid	100022484	1373771-50-6
	648			N-lactoyl valine	LC/MS neg	64883					1.01		0.744	0.5802		1.4497	1.4594	Amino Acid	Lactoyl Amino Acid	100022485	21753-44-6
	653	Peptide	Gamma-glutamyl Amino Acid	gamma-glutamylglutamate	LC/MS pos early	36738	C05282	HMDB0011737	92865		0.41		3.43e-13	1.3847e-11		1.4322	0.5871	Peptide	Gamma-glutamyl Amino Acid	331	1116-22-9
	654			gamma-glutamylglutamine	LC/MS pos early	2730	C05283	HMDB0011738	150914		0.19		0	0		36.9379	6.8577	Peptide	Gamma-glutamyl Amino Acid	1140	10148-81-9
	655			gamma-glutamylglycine	LC/MS pos early	33949		HMDB0011667	100099		0.58		6.164e-08	1.0875e-06		2.1096	1.2316	Peptide	Gamma-glutamyl Amino Acid	100001294	1948-29-4
	656			gamma-glutamylhistidine	LC/MS pos early	18245		HMDB0029151	7017195		0.49		1.7e-14	8.12e-13		1.8752	0.9187	Peptide	Gamma-glutamyl Amino Acid	1235	37460-15-4
	657			gamma-glutamylisoleucine*	LC/MS pos early	34456		HMDB0011170	22885096		0.83		0.0273	0.0768		0.9756	0.8103	Peptide	Gamma-glutamyl Amino Acid	100001485
	658			gamma-glutamylleucine	LC/MS pos early	18369		HMDB0011171	151023		0.65		3.0155e-05	0.0003		2.0775	1.3538	Peptide	Gamma-glutamyl Amino Acid	1268	2566-39-4
	659			gamma-glutamyl-alpha-lysine	LC/MS pos early	55015			65254		0.55		3.3704e-10	8.2734e-09		3.4449	1.887	Peptide	Gamma-glutamyl Amino Acid	100010901
	661			gamma-glutamylmethionine	LC/MS pos early	44872		HMDB0029155	7009567		0.33		1e-15	4.7e-14		5.7904	1.9034	Peptide	Gamma-glutamyl Amino Acid	100001313	17663-87-5
	662			gamma-glutamylphenylalanine	LC/MS pos early	33422		HMDB0000594	111299		0.87		0.0488	0.113		1.6129	1.399	Peptide	Gamma-glutamyl Amino Acid	100000491	7432-24-8
	663			gamma-glutamylthreonine	LC/MS pos early	33364		HMDB0029159	76078708		0.83		0.0047	0.0192		1.1959	0.9903	Peptide	Gamma-glutamyl Amino Acid	100001314	5652-48-2
	664			gamma-glutamyltryptophan	LC/MS neg	33947		HMDB0029160	3989307		0.69		2.7095e-06	3.5575e-05		3.2258	2.2245	Peptide	Gamma-glutamyl Amino Acid	100001295	66471-20-3
	665			gamma-glutamyltyrosine	LC/MS pos early	2734		HMDB0011741	94340		1		0.972	0.6411		1.7629	1.7551	Peptide	Gamma-glutamyl Amino Acid	1102	7432-23-7
	666			gamma-glutamylvaline	LC/MS pos early	43829		HMDB0011172	7015683		0.77		0.0065	0.0247		1.213	0.9326	Peptide	Gamma-glutamyl Amino Acid	100001126	2746-34-1
	668			gamma-glutamylcitrulline*	LC/MS pos early	62104					0.28		0	0		11.4199	3.2448	Peptide	Gamma-glutamyl Amino Acid	100020241
	669			gamma-glutamyl-2-aminobutyrate	LC/MS pos early	37092					1.13		0.9079	0.6253		1.3603	1.5396	Peptide	Gamma-glutamyl Amino Acid	100001502	16869-42-4
	765		Dipeptide	cyclo(gly-pro)	LC/MS pos early	37077			193540		1.12		0.699	0.5647		0.599	0.6732	Peptide	Dipeptide	100001946	3705-27-9
	874			isoleucylglycine	LC/MS neg	40008		HMDB0028907	342532		0.51		0.0175	0.0556		2.5937	1.3337	Peptide	Dipeptide	100003169	868-28-0
	893			leucylglycine	LC/MS pos early	40045		HMDB0028929	79070		0.2		2.7109e-09	5.6686e-08		0.985	0.1955	Peptide	Dipeptide	100003185	686-50-0
	968			prolylglycine	LC/MS pos early	40703		HMDB0011178	6426709		1.22		0.3699	0.4102		2.6067	3.1672	Peptide	Dipeptide	100003674	2578-57-6
	1058			valylglycine	LC/MS neg	40475		HMDB0029127	136487		0.41		0.0003	0.0021		2.1327	0.8758	Peptide	Dipeptide	100003641	686-43-1
	1071			leucylglutamine*	LC/MS pos early	48189		HMDB0028927	4305457		0.27		8.7376e-11	2.5963e-09		0.6946	0.1886	Peptide	Dipeptide	100003183
	1204		Fibrinogen Cleavage Peptide	fibrinopeptide A, des-ala(1)*	LC/MS neg	31548			132993922		0.19		0.2335	0.3239		0.2924	0.0559	Peptide	Fibrinogen Cleavage Peptide	100001323
	1223		Acetylated Peptides	phenylacetylcarnitine	LC/MS pos early	48425			101724840		1.5		0.0067	0.0254		0.7011	1.0517	Peptide	Acetylated Peptides	100006108	287108-21-8
	1225			phenylacetylglutamate	LC/MS neg	52925		HMDB0059772	11579826		1		0.4956	0.4708		0.5646	0.5656	Peptide	Acetylated Peptides	100009045
	1226			phenylacetylglutamine	LC/MS pos early	35126	C04148	HMDB0006344	92258		1.21		0.0782	0.1594		0.7917	0.9619	Peptide	Acetylated Peptides	100001417	28047-15-6
	1228			4-hydroxyphenylacetylglutamine	LC/MS neg	55017					1.31		0.1973	0.2877		0.5048	0.6631	Peptide	Acetylated Peptides	100010850
	1258		Modified Peptides	N,N-dimethyl-pro-pro	LC/MS pos early	64571					1.11		0.0999	0.1843		1.0278	1.1422	Peptide	Modified Peptides	100022041
	1259	Carbohydrate	Glycolysis, Gluconeogenesis, and Pyruvate Metabolism	1,5-anhydroglucitol (1,5-AG)	LC/MS neg	20675	C07326	HMDB0002712	64960		1.2		0.1046	0.1884		1.1138	1.3414	Carbohydrate	Glycolysis, Gluconeogenesis, and Pyruvate Metabolism	100000580	154-58-5
	1262			glucose	LC/MS polar	48152	C00031	HMDB0000122	5793		1.09		0.0222	0.0662		0.8971	0.9814	Carbohydrate	Glycolysis, Gluconeogenesis, and Pyruvate Metabolism	572	50-99-7
	1276			3-phosphoglycerate	LC/MS pos early	1414	C00597	HMDB0000807	724		1.14		0.8576	0.6111		11.4517	13.0231	Carbohydrate	Glycolysis, Gluconeogenesis, and Pyruvate Metabolism	132	80731-10-8
	1278			pyruvate	LC/MS polar	48990	C00022	HMDB0000243	1060		0.8		0.1141	0.2015		1.2607	1.0074	Carbohydrate	Glycolysis, Gluconeogenesis, and Pyruvate Metabolism	823	127-17-3
	1279			lactate	LC/MS neg	527	C00186	HMDB0000190	612		0.49		2.5563e-08	4.9767e-07		1.3076	0.6412	Carbohydrate	Glycolysis, Gluconeogenesis, and Pyruvate Metabolism	482	79-33-4
	1282			glycerate	LC/MS polar	1572	C00258	HMDB0006372 HMDB0000139	752;439194		0.92		0.281	0.3606		1.2629	1.158	Carbohydrate	Glycolysis, Gluconeogenesis, and Pyruvate Metabolism	1052	600-19-1
	1301		Pentose Metabolism	ribitol	LC/MS polar	15772	C00532 C01904 C00474 C00379	HMDB0002917 HMDB0000508 HMDB0001851 HMDB0000568	6912		0.98		0.6815	0.5594		0.9658	0.9452	Carbohydrate	Pentose Metabolism	100000406	488-81-3
	1302			ribonate	LC/MS polar	27731	C01685	HMDB0000867	5460677		1.05		0.2941	0.3679		0.7847	0.824	Carbohydrate	Pentose Metabolism	100001007	5336-08-03
	1306			xylose	LC/MS polar	15581	C00181	HMDB0000098	135191		0.88		0.6935	0.5647		1.1038	0.9685	Carbohydrate	Pentose Metabolism	826	609-06-3
	1308			arabinose	LC/MS polar	575	C00216	HMDB0029942	66308		1		0.9558	0.6371		0.7845	0.7847	Carbohydrate	Pentose Metabolism	828	28697-53-2
	1316			arabitol/xylitol	LC/MS polar	48885	C00542 C01904 C00379	HMDB0002917 HMDB0001851 HMDB0000568	6912;94154		1.03		0.7715	0.5894		1.0315	1.067	Carbohydrate	Pentose Metabolism	100006430
	1322			arabonate/xylonate	LC/MS polar	48255	C00502 C05411	HMDB0000539	122045;6602431		0.99		0.8739	0.6175		0.7782	0.7681	Carbohydrate	Pentose Metabolism	100006115
	1329			lyxonate	LC/MS polar	61858		HMDB0060255			0.97		0.9162	0.6253		0.8787	0.854	Carbohydrate	Pentose Metabolism	100019968
	1365		Disaccharides and Oligosaccharides	sucrose	LC/MS polar	1519	C00089	HMDB0000258	5988		0.8		0.6667	0.5535		1.236	0.984	Carbohydrate	Disaccharides and Oligosaccharides	935	57-50-1
	1386		Fructose, Mannose and Galactose Metabolism	fructose	LC/MS polar	48195	C00095	HMDB0000660	2723872		0.99		0.4832	0.4669		1.4112	1.4015	Carbohydrate	Fructose, Mannose and Galactose Metabolism	878	57-48-7
	1391			mannitol/sorbitol	LC/MS polar	46142	C00392 C00794	HMDB0000247 HMDB0000765	6251;5780		1.23		0.1146	0.2015		0.7666	0.9453	Carbohydrate	Fructose, Mannose and Galactose Metabolism	100001740
	1392			mannose	LC/MS polar	48153	C00159 C02209 C00936	HMDB0000169	185698;82308;18950;439680		1.01		0.8985	0.6224		0.663	0.6695	Carbohydrate	Fructose, Mannose and Galactose Metabolism	803	3458-28-4
	1412			galactonate	LC/MS polar	27719	C15930 C00880	HMDB0000565	12310779;128869		0.75		0.9122	0.6253		1.9638	1.4653	Carbohydrate	Fructose, Mannose and Galactose Metabolism	100001026	299-28-5
	1446		Aminosugar Metabolism	glucuronate	LC/MS polar	15443	C16245	HMDB0000127	441478;94715;23677976;65041;444791		0.82		0.0417	0.1037		0.5839	0.4816	Carbohydrate	Aminosugar Metabolism	100000257	207300-70-7
	1458			N-acetylneuraminate	LC/MS pos early	32377	C00270	HMDB0000230	439197		0.97		0.5791	0.51		1.5604	1.5121	Carbohydrate	Aminosugar Metabolism	1162	131-48-6
	1470			N-acetylglucosaminylasparagine	LC/MS pos early	48149	C04540	HMDB0000489	123826		0.73		0.0001	0.0009		1.4961	1.0978	Carbohydrate	Aminosugar Metabolism	1215	2776-93-4
	1471			erythronate*	LC/MS polar	42420		HMDB0000613	2781043		1.01		0.995	0.6457		0.6817	0.6902	Carbohydrate	Aminosugar Metabolism	100001320	88759-55-1
	1473			N-acetylglucosamine/N-acetylgalactosamine	LC/MS pos early	46539	C01074	HMDB0000212 HMDB0000215	84265;439174		1		0.811	0.5993		0.8616	0.8613	Carbohydrate	Aminosugar Metabolism	100006435
	1479	Energy	TCA Cycle	citrate	LC/MS neg	1564	C00158	HMDB0000094	311		0.93		0.1087	0.1942		1.2513	1.1637	Energy	TCA Cycle	1124	77-92-9
	1481			aconitate [cis or trans]	LC/MS neg	46173	C02341 C004174	HMDB0000958 HMDB000072	643757;444212		0.74		0.0003	0.0025		1.1589	0.8582	Energy	TCA Cycle	100001359
	1485			alpha-ketoglutarate	LC/MS polar	528	C00026	HMDB0000208	51		0.52		7.095e-12	2.5035e-10		0.738	0.3848	Energy	TCA Cycle	93	305-72-6;328-50-7;22202-68-2
	1487			succinylcarnitine (C4-DC)	LC/MS pos early	37058		HMDB0061717	71464481		0.95		0.4483	0.4528		1.1375	1.0837	Energy	TCA Cycle	100001948	256928-74-2
	1488			succinate	LC/MS polar	1437	C00042	HMDB0000254	1110		3.49		0	0		0.3395	1.1856	Energy	TCA Cycle	252	110-15-6
	1489			fumarate	LC/MS polar	1643	C00122	HMDB0000134	444972		1.14		0.0484	0.113		4.7518	5.4092	Energy	TCA Cycle	330	100-17-8
	1491			malate	LC/MS neg	1303	C00497 C00149 C00711	HMDB0000744 HMDB0031518 HMDB0000156	525		0.45		4.3889e-10	1.0324e-08		28.4921	12.7251	Energy	TCA Cycle	409	6915-15-7
	1502			citraconate/glutaconate	LC/MS polar	47076	C02226 C02214	HMDB0000620 HMDB0000634	643798;5280498		0.77		0.2625	0.3476		2.2928	1.7618	Energy	TCA Cycle	100006438
	1508		Oxidative Phosphorylation	phosphate	LC/MS pos early	42109	C00009	HMDB0001429	1061		1.26		5.3938e-06	6.5523e-05		1.071	1.3447	Energy	Oxidative Phosphorylation	461	7664-38-2
	1512	Lipid	Fatty Acid Synthesis	malonate	LC/MS polar	15872	C00383	HMDB0000691	867		2.15		6.6565e-06	7.6696e-05		0.7964	1.7136	Lipid	Fatty Acid Synthesis	818	141-82-2;26522-22-85-0
	1527		Short Chain Fatty Acid	butyrate/isobutyrate (4:0)	LC/MS neg	40605	C00246	HMDB0000039	264		1.05		0.6039	0.5245		0.7281	0.7638	Lipid	Short Chain Fatty Acid	1143	109-92-6
	1534		Medium Chain Fatty Acid	caproate (6:0)	LC/MS neg	32489	C01585	HMDB0000535	8892		1.27		0.0044	0.0184		0.7155	0.9062	Lipid	Medium Chain Fatty Acid	926	142-62-1
	1535			heptanoate (7:0)	LC/MS neg	1644	C17714	HMDB0000666	8094		1.46		4.3304e-05	0.0004		0.6323	0.9257	Lipid	Medium Chain Fatty Acid	925	111-14-8
	1536			caprylate (8:0)	LC/MS neg	32492	C06423	HMDB0000482	379		0.1		0.4312	0.4418		24.0953	2.3739	Lipid	Medium Chain Fatty Acid	932	124-07-2
	1539			caprate (10:0)	LC/MS neg	1642	C01571	HMDB0000511	2969		0.28		0.6399	0.5415		9.3962	2.636	Lipid	Medium Chain Fatty Acid	888	334-48-5
	1540			cis-4-decenoate (10:1n6)*	LC/MS neg	62873		HMDB0004980	5282726		0.95		0.7571	0.5859		0.4939	0.469	Lipid	Medium Chain Fatty Acid	100002796	505-90-8
	1543			(2 or 3)-decenoate (10:1n7 or n8)	LC/MS neg	63436					1.17		0.0204	0.0621		0.705	0.8279	Lipid	Medium Chain Fatty Acid	100021502
	1545			10-undecenoate (11:1n1)	LC/MS neg	32497	C13910	HMDB0033724	14891		0.94		0.8959	0.6224		2.4863	2.3429	Lipid	Medium Chain Fatty Acid	100001197	1333-28-4
	1547			laurate (12:0)	LC/MS neg	1645	C02679	HMDB0000638	3893		1.09		0.658	0.5496		1.5745	1.7201	Lipid	Medium Chain Fatty Acid	181	143-07-7
	1549			5-dodecenoate (12:1n7)	LC/MS neg	33968		HMDB0000529	5312378		0.82		0.8499	0.6082		0.9267	0.7558	Lipid	Medium Chain Fatty Acid	100001232	2430-94-6
	1552		Long Chain Saturated Fatty Acid	myristate (14:0)	LC/MS neg	1365	C06424	HMDB0000806	11005		0.95		0.5618	0.5003		0.8295	0.7884	Lipid	Long Chain Saturated Fatty Acid	519	544-63-8
	1554			pentadecanoate (15:0)	LC/MS neg	1361	C16537	HMDB0000826	13849		0.98		0.7236	0.5746		0.8805	0.8627	Lipid	Long Chain Saturated Fatty Acid	980	1002-84-2;10002-84-2
	1555			palmitate (16:0)	LC/MS neg	1336	C00249	HMDB0000220	985		1.27		0.0076	0.0286		0.5752	0.7303	Lipid	Long Chain Saturated Fatty Acid	424	57-10-3
	1557			margarate (17:0)	LC/MS neg	1121		HMDB0002259	10465		1.05		0.4843	0.4669		0.6014	0.6288	Lipid	Long Chain Saturated Fatty Acid	891	506-12-7
	1559			stearate (18:0)	LC/MS neg	1358	C01530	HMDB0000827	5281		1.31		0.0026	0.012		0.6239	0.8192	Lipid	Long Chain Saturated Fatty Acid	439	57-11-4
	1561			nonadecanoate (19:0)	LC/MS neg	1356	C16535	HMDB0000772	12591		1.14		0.0879	0.1712		0.7885	0.8986	Lipid	Long Chain Saturated Fatty Acid	892	646-30-0
	1562			arachidate (20:0)	LC/MS neg	1118	C06425	HMDB0002212	10467		1.14		0.0345	0.0932		0.8885	1.0153	Lipid	Long Chain Saturated Fatty Acid	893	506-30-9
	1564			behenate (22:0)*	LC/MS neg	12125	C08281	HMDB0000944	8215		0.6		0.0109	0.0385		1.0616	0.64	Lipid	Long Chain Saturated Fatty Acid	314	112-85-6
	1571		Long Chain Monounsaturated Fatty Acid	myristoleate (14:1n5)	LC/MS neg	32418	C08322	HMDB0002000	5281119		0.62		0.2811	0.3606		0.9945	0.6129	Lipid	Long Chain Monounsaturated Fatty Acid	100001198	544-64-9
	1574			palmitoleate (16:1n7)	LC/MS neg	33447	C08362	HMDB0003229	445638		0.84		0.9146	0.6253		0.5027	0.4211	Lipid	Long Chain Monounsaturated Fatty Acid	452	373-49-9
	1576			heptadecenoate (17:1)	LC/MS neg	33971		HMDB0060038	5312435		0.98		0.5554	0.4977		0.5389	0.5277	Lipid	Long Chain Monounsaturated Fatty Acid	100001278	29743-97-3
	1578			oleate/vaccenate (18:1)	LC/MS neg	52285	C01712 C08367 C00712 C21944	HMDB0000207 HMDB0000573 HMDB0003231 HMDB0240219	637517;445639;5281127;5282761		1.02		0.4774	0.4665		0.6801	0.6905	Lipid	Long Chain Monounsaturated Fatty Acid	100008930
	1585			nonadecenoate (19:1)	LC/MS neg	33972		HMDB0013622	5312513		0.96		0.7082	0.5695		0.7311	0.7017	Lipid	Long Chain Monounsaturated Fatty Acid	100001277	73033-09-7
	1588			eicosenoate (20:1)	LC/MS neg	33587	C16526	HMDB0002231 HMDB0062436	5282769;5282768;94159		0.96		0.7602	0.5865		0.8672	0.8284	Lipid	Long Chain Monounsaturated Fatty Acid	100001335
	1592			erucate (22:1n9)	LC/MS neg	1552	C08316	HMDB0002068	8216;5281116		0.73		0.6901	0.5644		1.7707	1.2965	Lipid	Long Chain Monounsaturated Fatty Acid	1087	112-86-7
	1595		Long Chain Polyunsaturated Fatty Acid (n3 and n6)	tetradecadienoate (14:2)*	LC/MS neg	62850		HMDB0000560	5312409		0.73		0.0401	0.1006		0.8078	0.5935	Lipid	Long Chain Polyunsaturated Fatty Acid (n3 and n6)	100020343	39039-37-7
	1602			stearidonate (18:4n3)	LC/MS neg	33969	C16300	HMDB0006547	5312508		0.69		0.0949	0.1781		0.5815	0.4007	Lipid	Long Chain Polyunsaturated Fatty Acid (n3 and n6)	100001229	111174-40-4
	1605			eicosapentaenoate (EPA; 20:5n3)	LC/MS neg	18467	C06428	HMDB0001999	446284		0.77		0.2027	0.292		0.3716	0.2865	Lipid	Long Chain Polyunsaturated Fatty Acid (n3 and n6)	2050	10-2005-9;10417-94-4
	1607			docosapentaenoate (n3 DPA; 22:5n3)	LC/MS neg	32504	C16513	HMDB0001976 HMDB0006528	6441454		1.11		0.4137	0.4342		0.5107	0.5653	Lipid	Long Chain Polyunsaturated Fatty Acid (n3 and n6)	100001181	2234-74-4
	1608			docosahexaenoate (DHA; 22:6n3)	LC/MS neg	44675	C06429	HMDB0002183	445580		0.93		0.6101	0.5267		0.7135	0.6648	Lipid	Long Chain Polyunsaturated Fatty Acid (n3 and n6)	100000665	6217-54-5
	1611			hexadecadienoate (16:2n6)	LC/MS neg	57652		HMDB0000477	13932172		0.83		0.4925	0.4708		0.4781	0.3977	Lipid	Long Chain Polyunsaturated Fatty Acid (n3 and n6)	100009394	28290-73-5
	1612			linoleate (18:2n6)	LC/MS neg	1105	C01595	HMDB0000673 HMDB0006270	5280450		1.01		0.7714	0.5894		0.4088	0.4114	Lipid	Long Chain Polyunsaturated Fatty Acid (n3 and n6)	180	60-33-3
	1614			linolenate [alpha or gamma; (18:3n3 or 6)]	LC/MS neg	34035	C06426 C06427	HMDB0001388 HMDB0003073	5280933;5280934		0.96		0.881	0.6194		0.5981	0.5728	Lipid	Long Chain Polyunsaturated Fatty Acid (n3 and n6)	100001337
	1615			dihomo-linoleate (20:2n6)	LC/MS neg	17805	C16525	HMDB0005060	6439848		1.1		0.7538	0.5846		0.4448	0.4874	Lipid	Long Chain Polyunsaturated Fatty Acid (n3 and n6)	1231	2091-39-6
	1617			dihomo-linolenate (20:3n3 or n6)	LC/MS neg	35718	C03242	HMDB0002925	5280581		1.14		0.3938	0.4196		0.3122	0.3574	Lipid	Long Chain Polyunsaturated Fatty Acid (n3 and n6)	100001739	17046-59-2
	1618			arachidonate (20:4n6)	LC/MS neg	1110	C00219	HMDB0001043	444899		1.35		0.019	0.0597		0.1979	0.2681	Lipid	Long Chain Polyunsaturated Fatty Acid (n3 and n6)	229	506-32-1
	1620			adrenate (22:4n6)	LC/MS neg	32980	C16527	HMDB0002226	5497181;5282844		1.55		0.0751	0.1554		0.3684	0.5701	Lipid	Long Chain Polyunsaturated Fatty Acid (n3 and n6)	100001193	2091-25-0
	1621			docosapentaenoate (n6 DPA; 22:5n6)	LC/MS neg	37478	C16513	HMDB0001976	6441454		1.03		0.3583	0.4006		0.3406	0.3495	Lipid	Long Chain Polyunsaturated Fatty Acid (n3 and n6)	100001580	25182-74-5
	1622			docosadienoate (22:2n6)	LC/MS neg	32415	C16533	HMDB0061714	5282807		1.02		0.8865	0.621		0.5954	0.605	Lipid	Long Chain Polyunsaturated Fatty Acid (n3 and n6)	100001182	7370-49-2
	1687		Fatty Acid, Branched	(14 or 15)-methylpalmitate (a17:0 or i17:0)	LC/MS neg	38768	C16995		8181;17903417		0.95		0.7989	0.5967		0.8366	0.7914	Lipid	Fatty Acid, Branched	100002945
	1688			cis-3,4-methyleneheptanoate	LC/MS neg	64390					1.43		0.035	0.0941		0.9808	1.4073	Lipid	Fatty Acid, Branched	100021727
	1693			(16 or 17)-methylstearate (a19:0 or i19:0)	LC/MS neg	38296		HMDB0037397	3083779		0.91		0.9769	0.6422		0.8113	0.7402	Lipid	Fatty Acid, Branched	100002356	2724-59-6
	1699			2-hydroxyphytanate*	LC/MS neg	61702		HMDB0061666	189026		1.07		0.7988	0.5967		2.8664	3.0733	Lipid	Fatty Acid, Branched	100004414	14721-68-7
	1704		Fatty Acid, Dicarboxylate	glutarate (C5-DC)	LC/MS polar	396	C00489	HMDB0000661	743;4418048		1.16		0.3325	0.3836		0.2817	0.3278	Lipid	Fatty Acid, Dicarboxylate	339	110-94-1
	1708			2-hydroxyglutarate	LC/MS pos early	37253	C02630	HMDB0059655	43		0.63		3.0287e-06	3.8862e-05		1.7817	1.1198	Lipid	Fatty Acid, Dicarboxylate	100002070	40951-21-1
	1709			4-hydroxy-2-oxoglutaric acid	LC/MS polar	40062	C01127	HMDB0002070	599		0.75		0.0041	0.0174		2.7912	2.0985	Lipid	Fatty Acid, Dicarboxylate	100002537	1187-99-1
	1710			adipate (C6-DC)	LC/MS polar	21134	C06104	HMDB0000448	196		0.69		0.0302	0.0831		1.1408	0.7872	Lipid	Fatty Acid, Dicarboxylate	100000863	124-04-9
	1716			maleate	LC/MS polar	20676	C01384	HMDB0000176	444266		0.65		0.1977	0.2877		1.6725	1.0788	Lipid	Fatty Acid, Dicarboxylate	100000707	110-16-7
	1719			heptenedioate (C7:1-DC)*	LC/MS polar	61866					0.95		0.9309	0.6279		0.9578	0.9084	Lipid	Fatty Acid, Dicarboxylate	100019981
	1724			azelate (C9-DC)	LC/MS neg	18362	C08261	HMDB0000784	2266		2.13		0.0002	0.0014		0.6325	1.3469	Lipid	Fatty Acid, Dicarboxylate	2029	123-99-9
	1726			sebacate (C10-DC)	LC/MS neg	32398	C08277	HMDB0000792	5192		1.6		0.085	0.1688		1.2084	1.937	Lipid	Fatty Acid, Dicarboxylate	100001211	111-20-6
	1727			decadienedioic acid (C10:2-DC)**	LC/MS polar	63685			17789717		1.25		0.4733	0.4664		0.833	1.0448	Lipid	Fatty Acid, Dicarboxylate	100021711
	1731			dodecanedioate (C12-DC)	LC/MS neg	32388	C02678	HMDB0000623	12736		1.7		0.1425	0.2306		1.4987	2.5459	Lipid	Fatty Acid, Dicarboxylate	100001102	693-23-2
	1732			3-hydroxydodecanedioate*	LC/MS neg	62915		HMDB0000413	16663321		1.18		0.1329	0.2237		0.7072	0.8356	Lipid	Fatty Acid, Dicarboxylate	100001454	34574-69-1
	1733			dodecenedioate (C12:1-DC)*	LC/MS neg	61864		HMDB0000933	5283028		1.28		0.0924	0.1764		1.0597	1.354	Lipid	Fatty Acid, Dicarboxylate	100019972
	1734			dodecadienoate (12:2)*	LC/MS neg	62276			25480		1.21		0.2096	0.2989		0.663	0.8006	Lipid	Fatty Acid, Dicarboxylate	100020478
	1735			tridecenedioate (C13:1-DC)*	LC/MS neg	62919					1.2		0.5801	0.5102		0.6661	0.801	Lipid	Fatty Acid, Dicarboxylate	100002199
	1736			tetradecanedioate (C14-DC)	LC/MS neg	35669		HMDB0000872	13185		1.38		0.0098	0.0353		0.9036	1.2487	Lipid	Fatty Acid, Dicarboxylate	100001613	821-38-5
	1738			branched chain 14:0 dicarboxylic acid**	LC/MS neg	63191					1.09		0.1461	0.233		2.2147	2.419	Lipid	Fatty Acid, Dicarboxylate	100021374
	1740			hexadecanedioate (C16-DC)	LC/MS neg	35678	C19615	HMDB0000672	10459		1.35		0.0135	0.0452		0.84	1.1332	Lipid	Fatty Acid, Dicarboxylate	100001614	505-54-4
	1741			hexadecenedioate (C16:1-DC)*	LC/MS neg	61862					1.74		2.2256e-05	0.0002		0.9189	1.5997	Lipid	Fatty Acid, Dicarboxylate	100019975
	1743			octadecanedioate (C18-DC)	LC/MS neg	36754		HMDB0000782	70095		0.96		0.493	0.4708		0.8755	0.8377	Lipid	Fatty Acid, Dicarboxylate	100001615	871-70-5
	1744			octadecenedioate (C18:1-DC)	LC/MS neg	61861			9543674		1.23		0.0855	0.1688		1.5335	1.8825	Lipid	Fatty Acid, Dicarboxylate	100019978
	1745			octadecadienedioate (C18:2-DC)*	LC/MS neg	61860					1.23		0.0521	0.1183		1.3795	1.7034	Lipid	Fatty Acid, Dicarboxylate	100019982
	1747			eicosanedioate (C20-DC)	LC/MS neg	39831			75502		1.04		0.4939	0.4708		1.4336	1.4949	Lipid	Fatty Acid, Dicarboxylate	100002951	2424-92-2
	1748			eicosenedioate (C20:1-DC)*	LC/MS neg	62923					1.37		0.0745	0.1546		1.0803	1.4807	Lipid	Fatty Acid, Dicarboxylate	100021105
	1749			docosadioate (C22-DC)	LC/MS neg	39837	C14240		7641		1.08		0.0671	0.1435		1.0526	1.1327	Lipid	Fatty Acid, Dicarboxylate	100002952	505-56-6
	1750			3-carboxy-4-methyl-5-propyl-2-furanpropanoate (CMPF)	LC/MS neg	31787		HMDB0061112	123979		0.6		0.3256	0.3821		3.5966	2.1692	Lipid	Fatty Acid, Dicarboxylate	100001178	86879-39-2
	1751			hydroxy-CMPF*	LC/MS neg	62277					0.65		0.2796	0.3605		5.1755	3.3503	Lipid	Fatty Acid, Dicarboxylate	100019794
	1752			3-carboxy-4-methyl-5-pentyl-2-furanpropionate (3-CMPFP)**	LC/MS neg	61871		HMDB0061643	194501		0.94		0.8335	0.6044		1.7047	1.5956	Lipid	Fatty Acid, Dicarboxylate	100020004
	1754			2-hydroxysebacate	LC/MS neg	63357		HMDB0000424	128458		1.11		0.4187	0.437		1.9811	2.1953	Lipid	Fatty Acid, Dicarboxylate	100020378	103963-71-9
	1795		Fatty Acid, Amino	2-aminoheptanoate	LC/MS pos early	43761		HMDB0094649	227939		1.4		0.0148	0.049		0.9397	1.3116	Lipid	Fatty Acid, Amino	100004542	1115-90-8
	1800			2-aminooctanoate	LC/MS pos late	43343		HMDB0000991	69522		1.28		0.1022	0.1856		1.4476	1.8586	Lipid	Fatty Acid, Amino	100004227	644-90-6
	1801			N-acetyl-2-aminooctanoate*	LC/MS neg	62059		HMDB0059745	95555		1.43		0.0462	0.1101		0.7531	1.0805	Lipid	Fatty Acid, Amino	100020204
	1813		Fatty Acid Metabolism (also BCAA Metabolism)	butyrylcarnitine (C4)	LC/MS pos early	32412	C02862	HMDB0002013	439829		0.89		0.7147	0.5712		1.2138	1.0789	Lipid	Fatty Acid Metabolism (also BCAA Metabolism)	100001054	25576-40-3
	1816			propionylcarnitine (C3)	LC/MS pos early	32452	C03017	HMDB0000824	107738		1.08		0.3011	0.3714		1.1529	1.2508	Lipid	Fatty Acid Metabolism (also BCAA Metabolism)	100001162	17298-37-2
	1817			propionylglycine	LC/MS neg	31932		HMDB0000783	98681		1.23		0.2531	0.341		0.8525	1.0499	Lipid	Fatty Acid Metabolism (also BCAA Metabolism)	100001150	21709-90-0
	1819			methylmalonate (MMA)	LC/MS polar	1496	C02170	HMDB0000202	487		1.05		0.7536	0.5846		1.0948	1.1543	Lipid	Fatty Acid Metabolism (also BCAA Metabolism)	418	516-05-2
	1826		Fatty Acid Metabolism (Acyl Glutamine)	hexanoylglutamine	LC/MS neg	54907					1.17		0.8137	0.5996		0.6853	0.7985	Lipid	Fatty Acid Metabolism (Acyl Glutamine)	100001733
	1856		Fatty Acid Metabolism (Acyl Glycine)	trans-2-hexenoylglycine	LC/MS neg	61798					0.89		0.5056	0.4753		0.7664	0.6813	Lipid	Fatty Acid Metabolism (Acyl Glycine)	100019884
	1859			cis-3,4-methyleneheptanoylglycine	LC/MS neg	64386					1.12		0.2631	0.3476		0.6931	0.7778	Lipid	Fatty Acid Metabolism (Acyl Glycine)	100021992
	1868			N-palmitoylglycine	LC/MS neg	42092		HMDB0013034	151008		1.12		0.1999	0.2901		0.8138	0.9138	Lipid	Fatty Acid Metabolism (Acyl Glycine)	100003686	2441-41-0
	1876			3-hydroxybutyroylglycine**	LC/MS pos early	62064					1		0.7116	0.5709		1.0666	1.0695	Lipid	Fatty Acid Metabolism (Acyl Glycine)	100020211
	1882			picolinoylglycine	LC/MS neg	63057		HMDB0059766	11788622		0.87		0.2976	0.3693		1.2643	1.1038	Lipid	Fatty Acid Metabolism (Acyl Glycine)	100021198	5616-29-5
	1885		Fatty Acid Metabolism (Acyl Carnitine, Short Chain)	acetylcarnitine (C2)	LC/MS pos early	32198	C02571	HMDB0000201	7045767		1.05		0.4559	0.458		0.9078	0.9547	Lipid	Fatty Acid Metabolism (Acyl Carnitine, Short Chain)	100000802	5080-50-2
	1889		Fatty Acid Metabolism (Acyl Carnitine, Medium Chain)	hexanoylcarnitine (C6)	LC/MS pos early	32328		HMDB0000756	6426853		1.01		0.7283	0.576		0.9149	0.9257	Lipid	Fatty Acid Metabolism (Acyl Carnitine, Medium Chain)	100000781	6920-35-0
	1897			octanoylcarnitine (C8)	LC/MS pos late	33936	C02838	HMDB0000791	11953814;123701		1		0.6056	0.5246		0.9481	0.9503	Lipid	Fatty Acid Metabolism (Acyl Carnitine, Medium Chain)	100001247	3671-77-0
	1901			cis-3,4-methyleneheptanoylcarnitine	LC/MS pos late	64389					1.71		0.0014	0.0076		0.6331	1.0825	Lipid	Fatty Acid Metabolism (Acyl Carnitine, Medium Chain)	100021728
	1902			nonanoylcarnitine (C9)	LC/MS pos late	61775		HMDB0013288	91825642		1.13		0.2246	0.3155		1.2811	1.4423	Lipid	Fatty Acid Metabolism (Acyl Carnitine, Medium Chain)	100006620
	1905			decanoylcarnitine (C10)	LC/MS pos late	33941		HMDB0000651	10245190		0.96		0.5917	0.5186		1.2545	1.2053	Lipid	Fatty Acid Metabolism (Acyl Carnitine, Medium Chain)	100001251	1492-27-9
	1906			laurylcarnitine (C12)	LC/MS pos late	34534		HMDB000225	168381		1.21		0.2479	0.3356		0.9167	1.105	Lipid	Fatty Acid Metabolism (Acyl Carnitine, Medium Chain)	100001392	25518-54-1
	1907		Fatty Acid Metabolism (Acyl Carnitine, Long Chain Saturated)	myristoylcarnitine (C14)	LC/MS pos late	33952		HMDB0005066	6426854		0.58		5.4546e-06	6.5523e-05		2.3156	1.3372	Lipid	Fatty Acid Metabolism (Acyl Carnitine, Long Chain Saturated)	100001270	18822-89-4
	1909			palmitoylcarnitine (C16)	LC/MS pos late	44681	C02990	HMDB0000222	461		1.02		0.7537	0.5846		1.2637	1.2921	Lipid	Fatty Acid Metabolism (Acyl Carnitine, Long Chain Saturated)	100000776	6865-14-1
	1910			margaroylcarnitine (C17)*	LC/MS pos late	57512		HMDB0006210	53477803		0.96		0.641	0.5415		1.4977	1.4368	Lipid	Fatty Acid Metabolism (Acyl Carnitine, Long Chain Saturated)	100004054	106182-29-0
	1911			stearoylcarnitine (C18)	LC/MS pos late	34409		HMDB0000848	3006797		1.07		0.4045	0.4294		1.3669	1.4619	Lipid	Fatty Acid Metabolism (Acyl Carnitine, Long Chain Saturated)	100001391	18822-91-8
	1913			behenoylcarnitine (C22)*	LC/MS pos late	57514		HMDB0062468	71464577		1.09		0.2952	0.3679		1.2507	1.367	Lipid	Fatty Acid Metabolism (Acyl Carnitine, Long Chain Saturated)	100015832
	1914			lignoceroylcarnitine (C24)*	LC/MS pos late	57515		HMDB0240665			1.12		0.2473	0.3356		1.246	1.3923	Lipid	Fatty Acid Metabolism (Acyl Carnitine, Long Chain Saturated)	100015834
	1915			cerotoylcarnitine (C26)*	LC/MS pos late	57516		HMDB0006347	53477828		1.02		0.8754	0.6175		1.0637	1.08	Lipid	Fatty Acid Metabolism (Acyl Carnitine, Long Chain Saturated)	100015835
	1925		Fatty Acid Metabolism (Acyl Carnitine, Monounsaturated)	cis-4-decenoylcarnitine (C10:1)	LC/MS pos late	38178		HMDB0013205	57357170		0.93		0.7605	0.5865		0.7929	0.7413	Lipid	Fatty Acid Metabolism (Acyl Carnitine, Monounsaturated)	100002259	98930-66-6
	1926			undecenoylcarnitine (C11:1)	LC/MS pos late	63613					0.91		0.8894	0.6214		2.7695	2.5193	Lipid	Fatty Acid Metabolism (Acyl Carnitine, Monounsaturated)	100021131	792164-86-4
	1927			5-dodecenoylcarnitine (C12:1)	LC/MS pos late	61769		HMDB13326	91825571		0.89		0.3111	0.3757		0.6535	0.5822	Lipid	Fatty Acid Metabolism (Acyl Carnitine, Monounsaturated)	100016069
	1929			myristoleoylcarnitine/physeteroylcarnitine (C14:1)*	LC/MS pos late	48182		HMDB0240588	129691961		1.05		0.5467	0.4915		0.9682	1.0195	Lipid	Fatty Acid Metabolism (Acyl Carnitine, Monounsaturated)	100006051	889848-55-9
	1930			palmitoleoylcarnitine (C16:1)*	LC/MS pos late	53223		HMDB0013207	71464547		1.24		0.0765	0.1565		1.3399	1.6564	Lipid	Fatty Acid Metabolism (Acyl Carnitine, Monounsaturated)	100009406
	1931			oleoylcarnitine (C18:1)	LC/MS pos late	35160		HMDB0005065	6441392		0.71		0.0124	0.0426		1.83	1.3041	Lipid	Fatty Acid Metabolism (Acyl Carnitine, Monounsaturated)	100001501	38677-66-6
	1932			eicosenoylcarnitine (C20:1)*	LC/MS pos late	57519					0.79		0.1861	0.2744		1.8505	1.4545	Lipid	Fatty Acid Metabolism (Acyl Carnitine, Monounsaturated)	100015838
	1935			ximenoylcarnitine (C26:1)*	LC/MS pos late	57517					1.2		0.0453	0.1092		1.2405	1.4898	Lipid	Fatty Acid Metabolism (Acyl Carnitine, Monounsaturated)	100015836
	1936		Fatty Acid Metabolism (Acyl Carnitine, Polyunsaturated)	linoleoylcarnitine (C18:2)*	LC/MS pos late	46223		HMDB0006469	6450015		0.64		0.0201	0.0621		1.5136	0.9678	Lipid	Fatty Acid Metabolism (Acyl Carnitine, Polyunsaturated)	100003151	36816-10-1
	1937			linolenoylcarnitine (C18:3)*	LC/MS pos late	57511					0.49		0.0004	0.0027		2.2436	1.0949	Lipid	Fatty Acid Metabolism (Acyl Carnitine, Polyunsaturated)	100015831
	1938			dihomo-linoleoylcarnitine (C20:2)*	LC/MS pos late	57520					0.74		0.0514	0.118		1.3806	1.021	Lipid	Fatty Acid Metabolism (Acyl Carnitine, Polyunsaturated)	100015839
	1939			arachidonoylcarnitine (C20:4)	LC/MS pos late	57518		HMDB0006455	136212424		0.75		0.2007	0.2905		1.7781	1.3263	Lipid	Fatty Acid Metabolism (Acyl Carnitine, Polyunsaturated)	100015837
	1940			dihomo-linolenoylcarnitine (C20:3n3 or 6)*	LC/MS pos late	57521					0.64		0.0053	0.021		1.8402	1.1768	Lipid	Fatty Acid Metabolism (Acyl Carnitine, Polyunsaturated)	100015840
	1952		Fatty Acid Metabolism (Acyl Carnitine, Dicarboxylate)	adipoylcarnitine (C6-DC)	LC/MS pos early	52988		HMDB0061677	71296139		1.07		0.6868	0.5628		1.0633	1.1406	Lipid	Fatty Acid Metabolism (Acyl Carnitine, Dicarboxylate)	100006614
	1959			pimeloylcarnitine/3-methyladipoylcarnitine (C7-DC)	LC/MS pos early	53224					0.84		0.2146	0.3044		1.2862	1.0768	Lipid	Fatty Acid Metabolism (Acyl Carnitine, Dicarboxylate)	100009407
	1962			octadecanedioylcarnitine (C18-DC)*	LC/MS pos late	61867					1.35		0.0055	0.0217		0.9712	1.3082	Lipid	Fatty Acid Metabolism (Acyl Carnitine, Dicarboxylate)	100005998	123233-50-1
	1963			octadecenedioylcarnitine (C18:1-DC)*	LC/MS pos late	61865					1.36		0.0097	0.0353		1.0474	1.4271	Lipid	Fatty Acid Metabolism (Acyl Carnitine, Dicarboxylate)	100005996	251981-06-3
	1964		Fatty Acid Metabolism (Acyl Carnitine, Hydroxy)	(R)-3-hydroxybutyrylcarnitine	LC/MS pos early	43264		HMDB0013127	53481617		1		0.9449	0.6328		0.735	0.7373	Lipid	Fatty Acid Metabolism (Acyl Carnitine, Hydroxy)	100003926
	1965			(S)-3-hydroxybutyrylcarnitine	LC/MS pos early	52984		HMDB0013127	71464477		1.22		0.8594	0.6111		0.9718	1.19	Lipid	Fatty Acid Metabolism (Acyl Carnitine, Hydroxy)	100009271
	1966			3-hydroxyhexanoylcarnitine (1)	LC/MS pos early	62557					1.33		0.5731	0.5064		0.9277	1.2296	Lipid	Fatty Acid Metabolism (Acyl Carnitine, Hydroxy)	100020825
	1969			3-hydroxyoctanoylcarnitine (1)	LC/MS pos early	64393					1.05		0.3543	0.4001		0.9276	0.9765	Lipid	Fatty Acid Metabolism (Acyl Carnitine, Hydroxy)	100021990
	1970			3-hydroxyoctanoylcarnitine (2)	LC/MS pos early	64394					0.78		0.3129	0.3766		1.1973	0.933	Lipid	Fatty Acid Metabolism (Acyl Carnitine, Hydroxy)	100021991
	1972			3-hydroxydecanoylcarnitine	LC/MS pos late	63358		HMDB0061636	121454166		1.08		0.4053	0.4294		0.8568	0.9234	Lipid	Fatty Acid Metabolism (Acyl Carnitine, Hydroxy)	100021141
	1974			3-hydroxyoleoylcarnitine	LC/MS pos late	61840			129637446		1.44		0.0151	0.0495		1.0838	1.5571	Lipid	Fatty Acid Metabolism (Acyl Carnitine, Hydroxy)	100019801
	1976		Carnitine Metabolism	deoxycarnitine	LC/MS pos early	36747	C01181	HMDB0001161	22620		1.19		0.0049	0.0199		0.9702	1.158	Lipid	Carnitine Metabolism	100001662	6249-56-5
	1977			carnitine	LC/MS pos early	15500	C00487 C00308	HMDB0000062	288		1.17		7.7235e-05	0.0007		0.8044	0.9373	Lipid	Carnitine Metabolism	100000007	461-05-2
	1983		Ketone Bodies	3-hydroxybutyrate (BHBA)	LC/MS polar	542	C03197 C01089	HMDB0000011 HMDB0000357 HMDB0000442	441;94318;92135		0.58		0.2831	0.3625		0.7025	0.4075	Lipid	Ketone Bodies	254	625-72-9
	1988		Fatty Acid Metabolism (Acyl Choline)	palmitoylcholine	LC/MS pos late	52944		HMDB0240592	151731		0.63		0.2538	0.3412		8.4775	5.3559	Lipid	Fatty Acid Metabolism (Acyl Choline)	100009233
	1989			oleoylcholine	LC/MS pos late	53260		HMDB0240596	59040790		0.57		0.1774	0.265		10.5912	6.0248	Lipid	Fatty Acid Metabolism (Acyl Choline)	100009331
	1993			linoleoylcholine*	LC/MS pos late	57463		HMDB0013213	53481656		0.55		0.1523	0.2386		11.7098	6.4028	Lipid	Fatty Acid Metabolism (Acyl Choline)	100015760
	1997			arachidonoylcholine	LC/MS pos late	53261		HMDB0240583	122198216		0.65		0.2477	0.3356		8.0093	5.2222	Lipid	Fatty Acid Metabolism (Acyl Choline)	100009332
	2005		Fatty Acid, Monohydroxy	2-hydroxyoctanoate	LC/MS neg	22036		HMDB0002264	5312860;6995013;94180		1.51		0.0025	0.0117		1.0669	1.6084	Lipid	Fatty Acid, Monohydroxy	100000743	617-73-2
	2007			2-hydroxydecanoate	LC/MS neg	42489		HMDB0094656	21488		1.24		0.0458	0.1098		2.3181	2.8781	Lipid	Fatty Acid, Monohydroxy	100004089	5393-81-7
	2013			2-hydroxypalmitate	LC/MS neg	35675		HMDB0031057	12575964;92836;11065598		1.3		3.0403e-05	0.0003		0.7469	0.9689	Lipid	Fatty Acid, Monohydroxy	100001579	764-67-0
	2016			2-hydroxystearate	LC/MS neg	17945	C03045 C03042	HMDB0062549	69417;439885;439887		1.22		0.0019	0.0097		0.75	0.9171	Lipid	Fatty Acid, Monohydroxy	1239	629-22-1
	2018			2-hydroxyarachidate*	LC/MS neg	61700			5225199		1.81		1.9178e-06	2.6408e-05		1.0531	1.9051	Lipid	Fatty Acid, Monohydroxy	100019892
	2021			2-hydroxynervonate*	LC/MS neg	61698			5312783		1.22		0.0197	0.061		0.938	1.1482	Lipid	Fatty Acid, Monohydroxy	100015638
	2024			3-hydroxyhexanoate	LC/MS neg	53230		HMDB0061652 HMDB0010718	151492		1.12		0.4735	0.4664		1.1887	1.3316	Lipid	Fatty Acid, Monohydroxy	100006367	10191-24-9
	2025			3-hydroxyoctanoate	LC/MS neg	22001	C20793	HMDB0001954	26613		1.58		0.0042	0.0177		0.9145	1.4428	Lipid	Fatty Acid, Monohydroxy	100000773	88930-08-9
	2027			3-hydroxydecanoate	LC/MS neg	22053		HMDB0002203	26612		1.53		0.0012	0.0069		0.5823	0.8911	Lipid	Fatty Acid, Monohydroxy	100000997	5561-87-5
	2029			3-hydroxysebacate	LC/MS neg	31943		HMDB0000350	3017884		1.23		0.4232	0.439		0.815	1.0048	Lipid	Fatty Acid, Monohydroxy	100001145	73141-46-5
	2030			3-hydroxylaurate	LC/MS neg	32457		HMDB0000387	94216		0.77		0.1014	0.1852		0.9701	0.7472	Lipid	Fatty Acid, Monohydroxy	100001112	53941-38-1
	2047			9-hydroxystearate	LC/MS neg	47120		HMDB0061661	9570127		1		0.8032	0.5983		1.2711	1.2686	Lipid	Fatty Acid, Monohydroxy	100005834	25498-28-6
	2055			16-hydroxypalmitate	LC/MS neg	39609	C18218	HMDB0006294	10466		1.14		0.0897	0.1722		0.6474	0.7393	Lipid	Fatty Acid, Monohydroxy	100002953	506-13-8
	2059			13-HODE + 9-HODE	LC/MS neg	37752	C14767 C14762	HMDB0004667 HMDB0004670	5312830;1424;5282947;5282944;5282945		0.97		0.8319	0.6044		0.1912	0.186	Lipid	Fatty Acid, Monohydroxy	100002196
	2076		Fatty Acid, Dihydroxy	9,10-DiHOME	LC/MS neg	38399	C14828	HMDB0004704	9966640		1		0.795	0.5967		0.5297	0.5315	Lipid	Fatty Acid, Dihydroxy	179	263399-34-4
	2078			2S,3R-dihydroxybutyrate	LC/MS polar	62950		HMDB0002453	10964471		1.13		0.5441	0.4907		0.9847	1.1141	Lipid	Fatty Acid, Dihydroxy	100002284	5057-93-2
	2079			2R,3R-dihydroxybutyrate	LC/MS polar	63109		HMDB0000498	13120901		0.89		0.3196	0.3807		0.9016	0.8002	Lipid	Fatty Acid, Dihydroxy	100002367	759-06-8
	2082			3,4-dihydroxybutyrate	LC/MS polar	62952		HMDB0000337	150929		1.08		0.5925	0.5186		1.0184	1.1002	Lipid	Fatty Acid, Dihydroxy	100001730	51267-44-8
	2204		Endocannabinoid	oleoyl ethanolamide	LC/MS neg	38102		HMDB0002088	5283454		0.56		0.0001	0.0008		2.4919	1.4051	Lipid	Endocannabinoid	1137	11-58-0;111-58-0
	2207			palmitoyl ethanolamide	LC/MS neg	38165	C16512	HMDB0002100	4671		0.73		0.0021	0.0102		1.7179	1.2596	Lipid	Endocannabinoid	1489	544-31-0
	2217			N-oleoyltaurine	LC/MS neg	39732			6437033		0.83		0.3336	0.3836		1.6437	1.3717	Lipid	Endocannabinoid	100003119	52514-04-2
	2218			N-stearoyltaurine	LC/MS neg	39730			168274		1.3		0.1673	0.2539		1.4954	1.9429	Lipid	Endocannabinoid	100003240	63155-80-6
	2219			N-palmitoyltaurine	LC/MS neg	39835			14504290		1.27		0.1355	0.2237		1.0965	1.3963	Lipid	Endocannabinoid	100003239	83982-06-3
	2227			linoleoyl ethanolamide	LC/MS neg	52608		HMDB0012252	5283446		0.57		0.0021	0.0102		1.4557	0.8305	Lipid	Endocannabinoid	100006726	68171-52-8
	2241			N-oleoylserine	LC/MS neg	57664			44190514		0.78		0.0295	0.082		1.89	1.4779	Lipid	Endocannabinoid	100015641
	2243			N-palmitoylserine	LC/MS neg	57659			6453686		0.96		0.993	0.6451		1.4347	1.3815	Lipid	Endocannabinoid	100015640	58725-46-5;474943-14-1
	2246		Inositol Metabolism	myo-inositol	LC/MS polar	1124	C00137	HMDB0000211	892		0.73		0.0006	0.0041		1.1248	0.8215	Lipid	Inositol Metabolism	363	87-89-8
	2277		Phospholipid Metabolism	choline	LC/MS pos early	15506	C00114	HMDB0000097	305		0.74		1.6492e-07	2.6603e-06		7.4735	5.5433	Lipid	Phospholipid Metabolism	1256	67-48-1
	2278			choline phosphate	LC/MS pos early	34396	C00588	HMDB0001565	1014		1.06		0.9159	0.6253		4.0795	4.3202	Lipid	Phospholipid Metabolism	267	72556-74-2
	2281			glycerophosphorylcholine (GPC)	LC/MS pos early	15990	C00670	HMDB0000086	71920		0.94		0.2653	0.3483		0.3231	0.3029	Lipid	Phospholipid Metabolism	100000269	28319-77-9
	2283			phosphoethanolamine	LC/MS pos early	1600	C00346	HMDB0000224	1015		1.02		0.6439	0.5415		7.7297	7.8748	Lipid	Phospholipid Metabolism	1026	1071-23-4
	2285			glycerophosphoethanolamine	LC/MS pos early	37455	C01233	HMDB0000114	123874		1.12		0.8131	0.5996		0.6576	0.7389	Lipid	Phospholipid Metabolism	100001620	33049-08-0
	2288			trimethylamine N-oxide	LC/MS pos early	40406	C01104	HMDB0000925	1145		1.13		0.4796	0.4669		0.7987	0.9017	Lipid	Phospholipid Metabolism	100003397	1184-78-7
	2307		Phosphatidylcholine (PC)	1-myristoyl-2-palmitoyl-GPC (14:0/16:0)	LC/MS pos late	19258		HMDB0007869	129657		0.9		0.5974	0.5213		1.6902	1.529	Lipid	Phosphatidylcholine (PC)	100000672	69525-80-0
	2311			1-myristoyl-2-arachidonoyl-GPC (14:0/20:4)*	LC/MS pos late	53195		HMDB0007883	24778634		0.9		0.4424	0.4494		1.5166	1.3586	Lipid	Phosphatidylcholine (PC)	100009139
	2323			1,2-dipalmitoyl-GPC (16:0/16:0)	LC/MS pos late	19130	D03585	HMDB0000564	452110		0.99		0.7849	0.5965		1.0862	1.0711	Lipid	Phosphatidylcholine (PC)	100000657	63-89-8
	2324			1-palmitoyl-2-palmitoleoyl-GPC (16:0/16:1)*	LC/MS pos late	52470		HMDB0007969	6443788		0.94		0.8686	0.6153		1.2497	1.1755	Lipid	Phosphatidylcholine (PC)	100008984
	2326			1-palmitoyl-2-stearoyl-GPC (16:0/18:0)	LC/MS pos late	52616	C03889	HMDB0007970	24778686		0.99		0.9226	0.6257		1.2123	1.2058	Lipid	Phosphatidylcholine (PC)	100008921	59403-51-9
	2328			1-palmitoyl-2-oleoyl-GPC (16:0/18:1)	LC/MS pos late	52461	C13875	HMDB0007972	6436017		0.99		0.9072	0.6253		1.1703	1.1621	Lipid	Phosphatidylcholine (PC)	1539	26853-31-6;26853-31-6
	2331			1-palmitoyl-2-linoleoyl-GPC (16:0/18:2)	LC/MS pos late	42446		HMDB0007973	5287971		0.99		0.7398	0.5787		1.0851	1.0722	Lipid	Phosphatidylcholine (PC)	1537	40811-94-7
	2338			1-palmitoyl-2-dihomo-linolenoyl-GPC (16:0/20:3n3 or 6)*	LC/MS pos late	52454					0.9		0.0834	0.1665		1.0393	0.9371	Lipid	Phosphatidylcholine (PC)	100008985
	2342			1-palmitoyl-2-arachidonoyl-GPC (16:0/20:4n6)	LC/MS pos late	52462	C05208	HMDB0007982	10747814		1.03		0.3217	0.3808		0.9724	1.0045	Lipid	Phosphatidylcholine (PC)	100008914	35418-58-7
	2348			1-palmitoyl-2-docosahexaenoyl-GPC (16:0/22:6)	LC/MS pos late	52610		HMDB0007991	6441886		0.87		0.0343	0.0931		1.4209	1.2322	Lipid	Phosphatidylcholine (PC)	100008915	59403-54-2
	2355			1-palmitoleoyl-2-linolenoyl-GPC (16:1/18:3)*	LC/MS pos late	53180		HMDB0008008	52922452		0.87		0.4753	0.4664		1.5436	1.3356	Lipid	Phosphatidylcholine (PC)	100009345
	2367			1-stearoyl-2-oleoyl-GPC (18:0/18:1)	LC/MS pos late	52438		HMDB0008038	24778825		0.99		0.9878	0.6451		1.3823	1.3686	Lipid	Phosphatidylcholine (PC)	100008904	56421-10-4
	2370			1-stearoyl-2-linoleoyl-GPC (18:0/18:2)*	LC/MS pos late	52452		HMDB0008039	6441487		0.98		0.4851	0.4669		1.0904	1.0673	Lipid	Phosphatidylcholine (PC)	100008980
	2378			1-stearoyl-2-arachidonoyl-GPC (18:0/20:4)	LC/MS pos late	42450		HMDB0008048	16219824		1.01		0.6608	0.5511		0.9435	0.9541	Lipid	Phosphatidylcholine (PC)	100001869	35418-59-8
	2384			1-stearoyl-2-docosahexaenoyl-GPC (18:0/22:6)	LC/MS pos late	52611		HMDB0008057	24778876		0.85		0.0366	0.0967		1.4	1.1848	Lipid	Phosphatidylcholine (PC)	100008916	59403-52-0
	2403			1-oleoyl-2-docosahexaenoyl-GPC (18:1/22:6)*	LC/MS pos late	52697		HMDB0008123	24778955		0.86		0.054	0.1206		1.618	1.3969	Lipid	Phosphatidylcholine (PC)	100009130
	2404			1,2-dilinoleoyl-GPC (18:2/18:2)	LC/MS pos late	52603		HMDB0008138	5288075		1.01		0.7252	0.575		1.1475	1.1628	Lipid	Phosphatidylcholine (PC)	100008903	998-06-1
	2405			1-linoleoyl-2-linolenoyl-GPC (18:2/18:3)*	LC/MS pos late	53176		HMDB0008141	52922731		1.06		0.5371	0.4859		1.487	1.5765	Lipid	Phosphatidylcholine (PC)	100009343
	2410			1-linoleoyl-2-arachidonoyl-GPC (18:2/20:4n6)*	LC/MS pos late	52710	C05208	HMDB0008147	24778979		0.96		0.4826	0.4669		1.2058	1.1575	Lipid	Phosphatidylcholine (PC)	100009131
	2449		Phosphatidylethanolamine (PE)	1,2-dipalmitoyl-GPE (16:0/16:0)*	LC/MS pos late	57341		HMDB0008923	445468		1.01		0.4099	0.431		0.7478	0.7578	Lipid	Phosphatidylethanolamine (PE)	100009204
	2452			1-palmitoyl-2-stearoyl-GPE (16:0/18:0)*	LC/MS pos late	57388		HMDB08925	5326793		1.2		0.2993	0.3705		1.1087	1.3296	Lipid	Phosphatidylethanolamine (PE)	100009205
	2453			1-palmitoyl-2-oleoyl-GPE (16:0/18:1)	LC/MS pos late	19263		HMDB0005320	5283496		0.97		0.8583	0.6111		1.3676	1.3235	Lipid	Phosphatidylethanolamine (PE)	1526	26662-94-2
	2455			1-palmitoyl-2-linoleoyl-GPE (16:0/18:2)	LC/MS pos late	42449		HMDB0005322	9546747		1.15		0.3288	0.3822		0.9506	1.0889	Lipid	Phosphatidylethanolamine (PE)	100001870
	2461			1-palmitoyl-2-arachidonoyl-GPE (16:0/20:4)*	LC/MS pos late	52464	C05210	HMDB0005323	9546800		0.98		0.9476	0.6331		1.174	1.1468	Lipid	Phosphatidylethanolamine (PE)	100008990
	2463			1-palmitoyl-2-docosahexaenoyl-GPE (16:0/22:6)*	LC/MS pos late	52465		HMDB0008946	9546799		0.79		0.1363	0.2244		1.4717	1.164	Lipid	Phosphatidylethanolamine (PE)	100008991
	2470			1-stearoyl-2-oleoyl-GPE (18:0/18:1)	LC/MS pos late	42448		HMDB0008993	9546742		1.22		0.2359	0.3248		1.9169	2.3294	Lipid	Phosphatidylethanolamine (PE)	100001856
	2474			1-stearoyl-2-linoleoyl-GPE (18:0/18:2)*	LC/MS pos late	52446		HMDB0008994	9546749		1.03		0.6011	0.5229		1.3402	1.3811	Lipid	Phosphatidylethanolamine (PE)	100008976
	2483			1-stearoyl-2-arachidonoyl-GPE (18:0/20:4)	LC/MS pos late	52447	C05210	HMDB0009003	5289133		1.06		0.4196	0.437		1.4868	1.5767	Lipid	Phosphatidylethanolamine (PE)	100008977
	2487			1-stearoyl-2-docosahexaenoyl-GPE (18:0/22:6)*	LC/MS pos late	52466		HMDB0009012	9546798		0.87		0.1368	0.2245		1.2348	1.07	Lipid	Phosphatidylethanolamine (PE)	100008992
	2489			1-oleoyl-2-linoleoyl-GPE (18:1/18:2)*	LC/MS pos late	52687		HMDB0005349	9546753		1.13		0.5158	0.479		1.4748	1.6597	Lipid	Phosphatidylethanolamine (PE)	100009078
	2495			1-oleoyl-2-docosahexaenoyl-GPE (18:1/22:6)*	LC/MS pos late	53209		HMDB0009078	52922113		0.74		0.5121	0.4771		1.95	1.4434	Lipid	Phosphatidylethanolamine (PE)	100009220
	2496			1,2-dilinoleoyl-GPE (18:2/18:2)*	LC/MS pos late	53174		HMDB0009093	9546812		1.16		0.1347	0.2237		1.0089	1.1661	Lipid	Phosphatidylethanolamine (PE)	100009217
	2549		Phosphatidylserine (PS)	1-stearoyl-2-oleoyl-GPS (18:0/18:1)	LC/MS pos late	19265		HMDB0010163	9547087		0.68		0.037	0.0968		35.105	24.0098	Lipid	Phosphatidylserine (PS)	100000639
	2579		Phosphatidylinositol (PI)	1-palmitoyl-2-oleoyl-GPI (16:0/18:1)*	LC/MS pos late	52669		HMDB0009783	71296232		1.25		0.9217	0.6257		1.5241	1.8985	Lipid	Phosphatidylinositol (PI)	100009066
	2581			1-palmitoyl-2-linoleoyl-GPI (16:0/18:2)	LC/MS pos late	52450		HMDB0009784	46891795		0.52		7.9699e-05	0.0007		1.0155	0.5276	Lipid	Phosphatidylinositol (PI)	1528
	2584			1-palmitoyl-2-arachidonoyl-GPI (16:0/20:4)*	LC/MS pos late	52467		HMDB0009789			1.09		0.3568	0.4004		0.9703	1.0567	Lipid	Phosphatidylinositol (PI)	100008993
	2588			1-stearoyl-2-linoleoyl-GPI (18:0/18:2)	LC/MS pos late	52468		HMDB0009809			0.88		0.1382	0.2262		1.1194	0.9864	Lipid	Phosphatidylinositol (PI)	100008994
	2601			1-stearoyl-2-arachidonoyl-GPI (18:0/20:4)	LC/MS pos late	52449		HMDB0009815			1.07		0.1816	0.2697		1.2022	1.2899	Lipid	Phosphatidylinositol (PI)	100000616	383907-33-3
	2636		Lysophospholipid	1-linoleoyl-GPA (18:2)*	LC/MS neg	52690		HMDB0007856			0.72		0.0029	0.0129		0.3257	0.2337	Lipid	Lysophospholipid	100009082
	2650			1-palmitoyl-GPC (16:0)	LC/MS pos late	33955	C04102	HMDB0010382	86554		1.08		0.048	0.1128		0.7114	0.7673	Lipid	Lysophospholipid	100001263	17364-16-8
	2651			2-palmitoyl-GPC (16:0)*	LC/MS neg	35253		HMDB0061702	15061532		1		0.8164	0.5997		0.6116	0.6134	Lipid	Lysophospholipid	100001562
	2652			1-palmitoleoyl-GPC (16:1)*	LC/MS pos late	33230		HMDB0010383	24779461		0.98		0.8491	0.6082		0.9249	0.9094	Lipid	Lysophospholipid	100001511
	2653			2-palmitoleoyl-GPC (16:1)*	LC/MS neg	47118		HMDB10383	122164832		1.12		0.3574	0.4004		0.8488	0.9473	Lipid	Lysophospholipid	100001561
	2661			1-stearoyl-GPC (18:0)	LC/MS pos late	33961		HMDB0010384	497300		1.06		0.1616	0.2471		0.6479	0.6875	Lipid	Lysophospholipid	100001271	19420-57-6
	2663			1-oleoyl-GPC (18:1)	LC/MS pos late	48258	C03916	HMDB0002815	16081932		1.15		0.0101	0.0363		0.9786	1.1295	Lipid	Lysophospholipid	100001272	19420-56-5
	2666			1-linoleoyl-GPC (18:2)	LC/MS pos late	34419	C04100	HMDB0010386	11988421		1.12		0.0428	0.106		1.1148	1.2519	Lipid	Lysophospholipid	100001395
	2668			1-linolenoyl-GPC (18:3)*	LC/MS pos late	45951	C04100	HMDB0010388			1.2		0.0449	0.1092		1.1729	1.4127	Lipid	Lysophospholipid	100005350
	2685			1-arachidonoyl-GPC (20:4n6)*	LC/MS pos late	33228	C05208	HMDB0010395	24779476		1.13		0.1437	0.2309		0.7238	0.8147	Lipid	Lysophospholipid	100001551
	2700			1-lignoceroyl-GPC (24:0)	LC/MS pos late	49617		HMDB0010405	24779481		0.93		0.2749	0.3568		1.1887	1.1036	Lipid	Lysophospholipid	100002873	325171-59-3
	2715			1-palmitoyl-GPE (16:0)	LC/MS pos late	35631		HMDB0011503	9547069		0.96		0.794	0.5967		0.8928	0.8604	Lipid	Lysophospholipid	100001567	53862-35-4
	2722			1-stearoyl-GPE (18:0)	LC/MS pos late	42398		HMDB0011130	9547068		1.02		0.6231	0.5338		0.8834	0.8976	Lipid	Lysophospholipid	100001461	69747-55-3
	2723			2-stearoyl-GPE (18:0)*	LC/MS neg	41220		HMDB0011129	90658453;53480667		1		0.9884	0.6451		0.8153	0.8122	Lipid	Lysophospholipid	100003901
	2724			1-oleoyl-GPE (18:1)	LC/MS pos late	35628		HMDB0011506	9547071		1.2		0.0611	0.1343		1.2739	1.5341	Lipid	Lysophospholipid	100001569	89576-29-4
	2726			1-linoleoyl-GPE (18:2)*	LC/MS pos late	36600		HMDB0011507	52925130		1.17		0.0953	0.1781		1.437	1.688	Lipid	Lysophospholipid	100001570
	2739			1-arachidonoyl-GPE (20:4n6)*	LC/MS pos late	35186		HMDB0011517	42607465		1.15		0.0262	0.0757		1.0863	1.2453	Lipid	Lysophospholipid	100001571
	2763			1-palmitoyl-GPG (16:0)*	LC/MS neg	45970		HMDB0240601	3300276		1.14		0.0995	0.1842		0.5734	0.6559	Lipid	Lysophospholipid	100005717
	2766			1-stearoyl-GPG (18:0)	LC/MS neg	34437					1.37		0.0041	0.0174		0.5575	0.7635	Lipid	Lysophospholipid	100001462
	2770			1-linoleoyl-GPG (18:2)*	LC/MS neg	54885		HMDB0240600			1.22		0.0246	0.0727		1.0531	1.2885	Lipid	Lysophospholipid	100009227
	2772			1-palmitoyl-GPI (16:0)	LC/MS neg	35305		HMDB0061695	71296207		0.95		0.8922	0.6224		0.7765	0.7414	Lipid	Lysophospholipid	100001655
	2776			1-stearoyl-GPI (18:0)	LC/MS neg	19324		HMDB0240261	71581135;42607495		1.07		0.4533	0.4562		0.8653	0.93	Lipid	Lysophospholipid	100000656	796963-93-4
	2778			1-oleoyl-GPI (18:1)	LC/MS neg	36602		HMDB0061693	86289645		1.02		0.5223	0.4803		1.2289	1.2562	Lipid	Lysophospholipid	100001777
	2780			1-linoleoyl-GPI (18:2)*	LC/MS neg	36594		HMDB0240597	11124828		1.04		0.4203	0.437		0.7535	0.7829	Lipid	Lysophospholipid	100001778
	2786			1-arachidonoyl-GPI (20:4)*	LC/MS neg	34214		HMDB0061690	121596217		1.17		0.0853	0.1688		0.8006	0.9331	Lipid	Lysophospholipid	100001654
	2855		Plasmalogen	1-(1-enyl-palmitoyl)-2-oleoyl-GPE (P-16:0/18:1)*	LC/MS pos late	52477		HMDB0011342	52925128		0.98		0.799	0.5967		1.5394	1.5148	Lipid	Plasmalogen	100009005
	2856			1-(1-enyl-palmitoyl)-2-linoleoyl-GPE (P-16:0/18:2)*	LC/MS pos late	52677		HMDB0011343	52925127		1.01		0.7701	0.5894		0.9985	1.0105	Lipid	Plasmalogen	100009069
	2857			1-(1-enyl-palmitoyl)-2-palmitoyl-GPC (P-16:0/16:0)*	LC/MS pos late	52716		HMDB0011206	11146967		1.09		0.0686	0.1463		0.9787	1.0632	Lipid	Plasmalogen	100009162
	2858			1-(1-enyl-palmitoyl)-2-palmitoleoyl-GPC (P-16:0/16:1)*	LC/MS pos late	52713		HMDB0011207	52923882		1.2		0.0037	0.0162		0.9631	1.1604	Lipid	Plasmalogen	100009160
	2859			1-(1-enyl-palmitoyl)-2-arachidonoyl-GPE (P-16:0/20:4)*	LC/MS pos late	52673		HMDB0011352	52925126		1.08		0.4381	0.4472		1.3722	1.486	Lipid	Plasmalogen	100009002
	2861			1-(1-enyl-palmitoyl)-2-oleoyl-GPC (P-16:0/18:1)*	LC/MS pos late	52478		HMDB0007996	34779384		1.06		0.4305	0.4418		1.2717	1.3469	Lipid	Plasmalogen	100009007
	2864			1-(1-enyl-stearoyl)-2-oleoyl-GPE (P-18:0/18:1)	LC/MS pos late	52614		HMDB0011375	42607457		1.01		0.8989	0.6224		1.4653	1.4836	Lipid	Plasmalogen	100008919	144371-68-6
	2865			1-(1-enyl-stearoyl)-2-linoleoyl-GPE (P-18:0/18:2)*	LC/MS pos late	52748		HMDB0011376			0.98		0.8077	0.5984		1.1687	1.1441	Lipid	Plasmalogen	100009225
	2868			1-(1-enyl-palmitoyl)-2-arachidonoyl-GPC (P-16:0/20:4)*	LC/MS pos late	52689		HMDB0011220			1.03		0.8287	0.6037		0.7667	0.7905	Lipid	Plasmalogen	100009014
	2869			1-(1-enyl-palmitoyl)-2-linoleoyl-GPC (P-16:0/18:2)*	LC/MS pos late	52682		HMDB0011211	24779386		1		0.8287	0.6037		1.0026	1.0063	Lipid	Plasmalogen	100009009
	2873			1-(1-enyl-stearoyl)-2-arachidonoyl-GPE (P-18:0/20:4)*	LC/MS pos late	52475		HMDB0005779	9547058		1.03		0.8297	0.6037		1.2764	1.3129	Lipid	Plasmalogen	100008999
	2892		Lysoplasmalogen	1-(1-enyl-palmitoyl)-GPC (P-16:0)*	LC/MS pos late	52474		HMDB0010407	10917802		1.01		0.7341	0.5763		0.6129	0.6198	Lipid	Lysoplasmalogen	100002875
	2893			1-(1-enyl-palmitoyl)-GPE (P-16:0)*	LC/MS pos late	39270		HMDB0011152			0.92		0.3658	0.4077		1.2036	1.1073	Lipid	Lysoplasmalogen	100003000
	2895			1-(1-enyl-oleoyl)-GPE (P-18:1)*	LC/MS pos late	44621					0.86		0.2279	0.3186		1.2533	1.0832	Lipid	Lysoplasmalogen	100005372
	2897			1-(1-enyl-stearoyl)-GPE (P-18:0)*	LC/MS pos late	39271		HMDB0240598			0.95		0.5264	0.4807		1.121	1.0605	Lipid	Lysoplasmalogen	100003001
	2901		Glycerolipid Metabolism	glycerol	LC/MS neg	15122	C00116	HMDB0000131	753		0.13		8.164e-10	1.7728e-08		10.5838	1.3293	Lipid	Glycerolipid Metabolism	1254	56-81-5
	2902			glycerol 3-phosphate	LC/MS pos early	43847	C0093	HMDB0000126	754		2.11		0.0009	0.0055		0.0813	0.1715	Lipid	Glycerolipid Metabolism	100000258	29849-82-9
	2913		Monoacylglycerol	1-palmitoylglycerol (16:0)	LC/MS neg	21127		HMDB0011564	14900		3.65		0.295	0.3679		0.1545	0.5642	Lipid	Monoacylglycerol	100000827	542-44-9
	2917			1-oleoylglycerol (18:1)	LC/MS neg	21184		HMDB0011567	5283468		2.35		0.1312	0.2224		0.1129	0.2653	Lipid	Monoacylglycerol	100000924	111-03-5
	2918			1-linoleoylglycerol (18:2)	LC/MS neg	27447		HMDB0011568	5283469		1.98		7.1166e-05	0.0006		0.12	0.2381	Lipid	Monoacylglycerol	100001040	2277-28-3
	2930			2-palmitoylglycerol (16:0)	LC/MS neg	33419		HMDB0011533	123409		0.99		0.0043	0.018		0.2385	0.2353	Lipid	Monoacylglycerol	100001048	23470-00-0
	2933			2-oleoylglycerol (18:1)	LC/MS neg	21232		HMDB0011537	5319879		1.04		0.012	0.0415		0.1363	0.1421	Lipid	Monoacylglycerol	100000943	3443-84-3
	2934			2-linoleoylglycerol (18:2)	LC/MS neg	32506		HMDB0011538	5365676		0.47		0.0014	0.0077		0.179	0.0842	Lipid	Monoacylglycerol	100000987	3443-82-1
	2951		Diacylglycerol	diacylglycerol (16:1/18:2 [2], 16:0/18:3 [1])*	LC/MS pos late	54966					0.7		0.1646	0.2505		0.4791	0.3331	Lipid	Diacylglycerol	100010940
	2968			palmitoyl-linoleoyl-glycerol (16:0/18:2) [1]*	LC/MS pos late	52633		HMDB0007103	9543695		0.39		0.0004	0.0031		0.2575	0.1017	Lipid	Diacylglycerol	100009052
	2969			palmitoyl-linoleoyl-glycerol (16:0/18:2) [2]*	LC/MS pos late	52634		HMDB0007103	131801744		0.78		0.5272	0.4807		0.3255	0.255	Lipid	Diacylglycerol	100009055
	2975			palmitoyl-arachidonoyl-glycerol (16:0/20:4) [1]*	LC/MS pos late	54957		HMDB0007112	9543736		0.9		0.3713	0.4102		0.481	0.435	Lipid	Diacylglycerol	100010924
	2977			palmitoleoyl-arachidonoyl-glycerol (16:1/20:4) [2]*	LC/MS pos late	57406					0.71		0.7331	0.5763		0.715	0.5075	Lipid	Diacylglycerol	100015681
	2985			oleoyl-oleoyl-glycerol (18:1/18:1) [1]*	LC/MS pos late	54945		HMDB0007218	9543716		1.08		0.3235	0.3812		0.9005	0.9709	Lipid	Diacylglycerol	100010918
	2986			oleoyl-oleoyl-glycerol (18:1/18:1) [2]*	LC/MS pos late	54946		HMDB0007218	9543716		1.1		0.1444	0.2309		1.0642	1.1734	Lipid	Diacylglycerol	100010919
	2988			oleoyl-linoleoyl-glycerol (18:1/18:2) [1]	LC/MS pos late	46798		HMDB0007219	14275396		0.7		0.0392	0.1002		0.8599	0.6039	Lipid	Diacylglycerol	100002989	106292-55-1
	2989			oleoyl-linoleoyl-glycerol (18:1/18:2) [2]	LC/MS pos late	46799		HMDB0007219	71433693		0.94		0.9192	0.6253		0.8323	0.7833	Lipid	Diacylglycerol	100002990	104346-53-4
	2993			linoleoyl-linoleoyl-glycerol (18:2/18:2) [1]*	LC/MS pos late	54968		HMDB0007248	9543729		0.53		0.0051	0.0204		0.7296	0.3843	Lipid	Diacylglycerol	100010941
	2995			linoleoyl-linolenoyl-glycerol (18:2/18:3) [1]*	LC/MS pos late	54963		HMDB0007249	14275409		0.58		0.4871	0.4669		0.7521	0.4368	Lipid	Diacylglycerol	100010926
	3001			oleoyl-arachidonoyl-glycerol (18:1/20:4) [1]*	LC/MS pos late	54960		HMDB0007228	9543786		0.81		0.1167	0.203		0.6485	0.5229	Lipid	Diacylglycerol	100010936
	3002			oleoyl-arachidonoyl-glycerol (18:1/20:4) [2]*	LC/MS pos late	54961		HMDB0007228	9543786		0.95		0.9704	0.6411		0.6397	0.6067	Lipid	Diacylglycerol	100010937
	3003			linoleoyl-arachidonoyl-glycerol (18:2/20:4) [1]*	LC/MS pos late	54955		HMDB0007257	9543796		0.62		0.0267	0.076		0.4671	0.2902	Lipid	Diacylglycerol	100010922
	3004			linoleoyl-arachidonoyl-glycerol (18:2/20:4) [2]*	LC/MS pos late	54956		HMDB0007257	9543796		0.82		0.475	0.4664		0.5613	0.4584	Lipid	Diacylglycerol	100010923
	3007			linoleoyl-docosahexaenoyl-glycerol (18:2/22:6) [1]*	LC/MS pos late	54949		HMDB0007266	9543899		0.43		0.0017	0.0088		1.2774	0.5532	Lipid	Diacylglycerol	100010928
	3062		Sphingolipid Synthesis	sphinganine	LC/MS pos late	17769	C00836	HMDB0000269	3126		0.85		0.0818	0.1656		1.817	1.5383	Lipid	Sphingolipid Synthesis	313	3102-56-5
	3063			sphinganine-1-phosphate	LC/MS pos late	52605		HMDB0001383	520		0.64		5.5398e-05	0.0005		8.1072	5.1951	Lipid	Sphingolipid Synthesis	100001876	19794-97-9
	3071		Dihydroceramides	N-palmitoyl-sphinganine (d18:0/16:0)	LC/MS pos late	52604		HMDB11760	5283572		1.08		0.3755	0.4116		1.2806	1.3777	Lipid	Dihydroceramides	100009028	5966-29-0
	3074			N-stearoyl-sphinganine (d18:0/18:0)*	LC/MS pos late	1759		HMDB0011761	5283573		1.18		0.3227	0.3811		1.1279	1.3347	Lipid	Dihydroceramides	922	2304-80-5
	3083		Ceramides	N-palmitoyl-sphingosine (d18:1/16:0)	LC/MS pos late	44877		HMDB0004949	5283564		0.95		0.3796	0.4116		1.2008	1.1445	Lipid	Ceramides	1518	24696-26-2
	3087			N-stearoyl-sphingosine (d18:1/18:0)*	LC/MS pos late	54979		HMDB0004950	5283565		1.07		0.7056	0.5691		1.207	1.2906	Lipid	Ceramides	1547	104404-17-3
	3093			N-palmitoyl-sphingadienine (d18:2/16:0)*	LC/MS pos late	57416		HMDB0240686			0.96		0.9704	0.6411		1.1808	1.1289	Lipid	Ceramides	100015609
	3096			N-nervonoyl-sphingadiene (d18:2/24:1)*	LC/MS pos late	57442					1		0.947	0.6331		1.2907	1.2936	Lipid	Ceramides	100015699
	3105			N-palmitoyl-heptadecasphingosine (d17:1/16:0)*	LC/MS pos late	57430		HMDB0240685			0.82		0.0378	0.0974		2.0238	1.6572	Lipid	Ceramides	100015731
	3109			ceramide (d18:1/14:0, d16:1/16:0)*	LC/MS pos late	57432		HMDB0011773 HMDB0240681			0.96		0.74	0.5787		1.6179	1.5536	Lipid	Ceramides	100015735
	3120		Hexosylceramides (HCER)	glycosyl-N-palmitoyl-sphingosine (d18:1/16:0)	LC/MS pos late	53013					1.06		0.3835	0.4124		1.0334	1.0971	Lipid	Hexosylceramides (HCER)	100009272
	3121			glycosyl-N-stearoyl-sphingosine (d18:1/18:0)	LC/MS pos late	52234					1.14		0.1352	0.2237		1.1317	1.2903	Lipid	Hexosylceramides (HCER)	100001882
	3127			glycosyl-N-(2-hydroxynervonoyl)-sphingosine (d18:1/24:1(2OH))*	LC/MS pos late	57444					1.14		0.8341	0.6044		1.1724	1.333	Lipid	Hexosylceramides (HCER)	100015752
	3131			glycosyl-N-behenoyl-sphingadienine (d18:2/22:0)*	LC/MS pos late	57421					1.15		0.0827	0.1662		1.3305	1.5255	Lipid	Hexosylceramides (HCER)	100015625
	3141			glycosyl ceramide (d18:1/20:0, d16:1/22:0)*	LC/MS pos late	57595					1.14		0.0953	0.1781		1.4348	1.6354	Lipid	Hexosylceramides (HCER)	100015882
	3145			glycosyl ceramide (d18:2/24:1, d18:1/24:2)*	LC/MS pos late	57453					1.22		0.0023	0.0109		1.0776	1.3154	Lipid	Hexosylceramides (HCER)	100015745
	3150		Lactosylceramides (LCER)	lactosyl-N-palmitoyl-sphingosine (d18:1/16:0)	LC/MS pos late	53010		HMDB0006750	53477895		1.07		0.1346	0.2237		1.0803	1.1566	Lipid	Lactosylceramides (LCER)	100009030	4201-62-1
	3153			lactosyl-N-behenoyl-sphingosine (d18:1/22:0)*	LC/MS pos late	57422		HMDB0011594	44260143		1.04		0.8075	0.5984		2.8329	2.9385	Lipid	Lactosylceramides (LCER)	100015623
	3154			lactosyl-N-nervonoyl-sphingosine (d18:1/24:1)*	LC/MS pos late	57370		HMDB0004872			1.17		0.036	0.0959		1.5258	1.7878	Lipid	Lactosylceramides (LCER)	100015620
	3161		Dihydrosphingomyelins	myristoyl dihydrosphingomyelin (d18:0/14:0)*	LC/MS pos late	57365		HMDB0012085	44260138		0.89		0.1564	0.2426		1.623	1.4373	Lipid	Dihydrosphingomyelins	100009038
	3162			palmitoyl dihydrosphingomyelin (d18:0/16:0)*	LC/MS pos late	52434		HMDB0010168	9939965		0.97		0.6967	0.5647		1.2336	1.2027	Lipid	Dihydrosphingomyelins	100008954
	3163			behenoyl dihydrosphingomyelin (d18:0/22:0)*	LC/MS pos late	57331		HMDB0012091	44260132		1.07		0.7926	0.5967		1.5435	1.6516	Lipid	Dihydrosphingomyelins	100009026
	3164			sphingomyelin (d18:0/18:0, d19:0/17:0)*	LC/MS pos late	57473		HMDB0012087	44260130		1.07		0.7129	0.5709		0.9148	0.983	Lipid	Dihydrosphingomyelins	100009027
	3165			sphingomyelin (d18:0/20:0, d16:0/22:0)*	LC/MS pos late	57476		HMDB0012090			1.15		0.2871	0.3659		1.557	1.784	Lipid	Dihydrosphingomyelins	100015786
	3167		Sphingomyelins	palmitoyl sphingomyelin (d18:1/16:0)	LC/MS pos late	37506		HMDB0010169	9939941		1		0.9392	0.6304		1.0794	1.0826	Lipid	Sphingomyelins	100002107	6254-89-3
	3168			hydroxypalmitoyl sphingomyelin (d18:1/16:0(OH))**	LC/MS pos late	62851					1.05		0.5204	0.4793		1.2877	1.3475	Lipid	Sphingomyelins	100021000
	3169			stearoyl sphingomyelin (d18:1/18:0)	LC/MS pos late	19503	C00550	HMDB0001348	6453725		0.98		0.7077	0.5695		0.9746	0.9569	Lipid	Sphingomyelins	1538	85187-10-6;85187-10-6
	3170			behenoyl sphingomyelin (d18:1/22:0)*	LC/MS pos late	48492		HMDB0012103	44260125		0.9		0.1346	0.2237		1.4566	1.318	Lipid	Sphingomyelins	100006294
	3171			tricosanoyl sphingomyelin (d18:1/23:0)*	LC/MS pos late	52436		HMDB0012105			1		0.9718	0.6411		1.4508	1.456	Lipid	Sphingomyelins	100008955
	3172			lignoceroyl sphingomyelin (d18:1/24:0)	LC/MS pos late	57330		HMDB0011697			0.97		0.7153	0.5712		1.3087	1.2706	Lipid	Sphingomyelins	100006298	60037-60-7
	3173			sphingomyelin (d18:2/18:1)*	LC/MS pos late	57474		HMDB0001348	52931155		0.94		0.376	0.4116		1.103	1.0384	Lipid	Sphingomyelins	100015788
	3174			sphingomyelin (d18:2/23:1)*	LC/MS pos late	57482		HMDB0240668			0.98		0.8146	0.5996		1.5459	1.5199	Lipid	Sphingomyelins	100015791
	3175			sphingomyelin (d18:2/24:2)*	LC/MS pos late	57479		HMDB0240644			1		0.7872	0.5965		0.7627	0.7639	Lipid	Sphingomyelins	100015789
	3176			sphingomyelin (d17:1/14:0, d16:1/15:0)*	LC/MS pos late	62152					0.93		0.4386	0.4472		2.2655	2.1121	Lipid	Sphingomyelins	100020276
	3177			sphingomyelin (d18:1/14:0, d16:1/16:0)*	LC/MS pos late	42463		HMDB0012097	11433862		0.96		0.5587	0.4988		1.4351	1.3836	Lipid	Sphingomyelins	100004328
	3178			sphingomyelin (d18:2/14:0, d18:1/14:1)*	LC/MS pos late	47154		HMDB0240637 HMDB0240612			1.49		7.1017e-05	0.0006		1.825	2.7235	Lipid	Sphingomyelins	100005985
	3179			sphingomyelin (d17:1/16:0, d18:1/15:0, d16:1/17:0)*	LC/MS pos late	52433		HMDB0240608 HMDB0240617			0.93		0.2921	0.3675		1.5233	1.424	Lipid	Sphingomyelins	100006314	121999-58-4
	3180			sphingomyelin (d17:2/16:0, d18:2/15:0)*	LC/MS pos late	57483		HMDB0240677			0.96		0.6248	0.5345		1.8226	1.7491	Lipid	Sphingomyelins	100015793
	3181			sphingomyelin (d18:2/16:0, d18:1/16:1)*	LC/MS pos late	42459		HMDB0240613 HMDB0240638			1.03		0.4864	0.4669		1.0544	1.0835	Lipid	Sphingomyelins	100004329
	3182			sphingomyelin (d18:1/17:0, d17:1/18:0, d19:1/16:0)	LC/MS pos late	52615		HMDB0240609 HMDB0240622 HMDB0240620	46891763		0.98		0.8274	0.6037		1.3443	1.3149	Lipid	Sphingomyelins	100008920	121999-64-2
	3183			sphingomyelin (d18:1/18:1, d18:2/18:0)	LC/MS pos late	37529		HMDB0012101	6443882		1.02		0.9598	0.6383		1.0305	1.0513	Lipid	Sphingomyelins	100002106	108392-10-5
	3184			sphingomyelin (d18:1/19:0, d19:1/18:0)*	LC/MS pos late	57475					0.95		0.6704	0.5549		1.7017	1.6101	Lipid	Sphingomyelins	100015787
	3185			sphingomyelin (d18:1/20:0, d16:1/22:0)*	LC/MS pos late	48490		HMDB0012102	44260124		0.95		0.5241	0.4807		1.4387	1.3739	Lipid	Sphingomyelins	100006290
	3186			sphingomyelin (d18:1/20:1, d18:2/20:0)*	LC/MS pos late	48491		HMDB0240610 HMDB0240632			0.96		0.4603	0.4592		1.1323	1.0892	Lipid	Sphingomyelins	100006292	222403-67-0
	3187			sphingomyelin (d18:1/20:2, d18:2/20:1, d16:1/22:2)*	LC/MS pos late	57481					0.92		0.5203	0.4793		0.9532	0.8744	Lipid	Sphingomyelins	100006293
	3188			sphingomyelin (d18:1/21:0, d17:1/22:0, d16:1/23:0)*	LC/MS pos late	52495		HMDB0240621 HMDB0240611 HMDB0240619			0.98		0.896	0.6224		1.8403	1.809	Lipid	Sphingomyelins	100009025
	3189			sphingomyelin (d18:2/21:0, d16:2/23:0)*	LC/MS pos late	57480		HMDB0240676			0.91		0.316	0.3782		1.8013	1.6323	Lipid	Sphingomyelins	100015790
	3190			sphingomyelin (d18:1/22:1, d18:2/22:0, d16:1/24:1)*	LC/MS pos late	48493		HMDB0012104			0.95		0.2686	0.3518		1.3711	1.3026	Lipid	Sphingomyelins	100006295
	3191			sphingomyelin (d18:1/22:2, d18:2/22:1, d16:1/24:2)*	LC/MS pos late	57477		HMDB0240672 HMDB0240670 HMDB0240669			0.91		0.2117	0.301		1.0173	0.9272	Lipid	Sphingomyelins	100006296
	3192			sphingomyelin (d18:2/23:0, d18:1/23:1, d17:1/24:1)*	LC/MS pos late	52435		HMDB0240634 HMDB0011696 HMDB0240614	134757653		1.02		0.722	0.5741		1.6676	1.7004	Lipid	Sphingomyelins	100008956
	3193			sphingomyelin (d18:1/24:1, d18:2/24:0)*	LC/MS pos late	47153		HMDB0012107	44260126		0.97		0.6383	0.5415		1.3073	1.267	Lipid	Sphingomyelins	100005986	94359-13-4
	3194			sphingomyelin (d18:2/24:1, d18:1/24:2)*	LC/MS pos late	52437		HMDB0240636 HMDB0240615	85336023		1.05		0.3731	0.4114		1.1298	1.186	Lipid	Sphingomyelins	100008957
	3195			sphingomyelin (d18:1/25:0, d19:0/24:1, d20:1/23:0, d19:1/24:0)*	LC/MS pos late	57478		HMDB0240671 HMDB0240675 HMDB0240673 HMDB0240674			0.84		0.1504	0.2372		1.7545	1.4712	Lipid	Sphingomyelins	100015792
	3198		Ceramide PEs	palmitoyl-sphingosine-phosphoethanolamine (d18:1/16:0)	LC/MS pos late	62984					1.01		0.7341	0.5763		1.1988	1.2097	Lipid	Ceramide PEs	100021162
	3223		Sphingosines	sphingosine	LC/MS pos late	17747	C00319	HMDB0000252	5280335		0.98		0.289	0.3668		4.1966	4.095	Lipid	Sphingosines	297	123-78-4
	3225			sphingosine 1-phosphate	LC/MS pos late	34445	C06124	HMDB0000277	5283560		0.75		0.0007	0.0047		4.1913	3.1264	Lipid	Sphingosines	100000626	26993-30-6
	3239		Mevalonate Metabolism	3-hydroxy-3-methylglutarate	LC/MS polar	531	C03761	HMDB0000355	1662;5459993		0.72		0.0005	0.0032		1.7525	1.257	Lipid	Mevalonate Metabolism	112	503-49-1
	3256		Sterol	cholesterol	LC/MS pos late	63	C00187	HMDB0000067	6432564;11025495;5997		1.02		0.6464	0.5423		1.4741	1.502	Lipid	Sterol	266	57-88-5
	3257			cholesterol sulfate	LC/MS polar	35324	C18043	HMDB00653 HMDB0000653	65076		1.11		0.0946	0.1781		0.929	1.0357	Lipid	Sterol	100001606	2864-50-8
	3270			7alpha-hydroxy-3-oxo-4-cholestenoate (7-Hoca)	LC/MS neg	36776	C17337	HMDB0012458	3081085		1.21		0.0134	0.0452		1.1065	1.3337	Lipid	Sterol	100001609	115538-85-7
	3272			3beta,7alpha-dihydroxy-5-cholestenoate	LC/MS neg	36803	C17335	HMDB0012454	3081084		1.93		0.0064	0.0247		0.7919	1.5309	Lipid	Sterol	100001611	115538-84-6
	3273			3beta-hydroxy-5-cholestenoate	LC/MS neg	54805	C17333	HMDB0012453	165511		1.3		0.0034	0.0151		0.8995	1.1716	Lipid	Sterol	100006370	6561-58-6
	3311		Pregnenolone Steroids	pregnenolone sulfate	LC/MS neg	38170	C18044	HMDB0000774	105074		1.54		0.0078	0.0292		0.9058	1.3939	Lipid	Pregnenolone Steroids	100002129	1247-64-9
	3315			17alpha-hydroxypregnenolone 3-sulfate	LC/MS neg	37482		HMDB00416	152971		1.28		0.3094	0.3752		0.9789	1.2577	Lipid	Pregnenolone Steroids	100002128	28901-70-4
	3318			21-hydroxypregnenolone monosulfate (1)	LC/MS neg	37174			174681		1.47		0.0227	0.0675		1.2277	1.8082	Lipid	Pregnenolone Steroids	100002003	88378-34-1
	3321			21-hydroxypregnenolone disulfate	LC/MS neg	46115			134595		1.47		0.0115	0.0404		0.857	1.2622	Lipid	Pregnenolone Steroids	100001999	1164-98-3
	3327			pregnenediol sulfate (C21H34O5S)*	LC/MS neg	32619	C18044	HMDB0000774	105074		1.2		0.3464	0.3935		1.0368	1.2411	Lipid	Pregnenolone Steroids	100002067	1247-64-9
	3328			pregnenediol disulfate (C21H34O8S2)*	LC/MS neg	32562					1.42		0.0372	0.0968		0.6239	0.8875	Lipid	Pregnenolone Steroids	100001993
	3329			pregnenetriol sulfate*	LC/MS neg	62922			129671303		1.42		0.0667	0.1435		0.9078	1.2936	Lipid	Pregnenolone Steroids	100021103
	3330			pregnenetriol disulfate*	LC/MS neg	62921					1.46		0.0279	0.078		0.6424	0.9355	Lipid	Pregnenolone Steroids	100021104
	3339		Progestin Steroids	5alpha-pregnan-3beta,20beta-diol monosulfate (1)	LC/MS neg	37196		HMDB0240580			5.17		0.0028	0.0125		0.4228	2.1865	Lipid	Progestin Steroids	100002009
	3342			5alpha-pregnan-3beta,20alpha-diol monosulfate (2)	LC/MS neg	37200					5.15		0.0009	0.0056		0.512	2.6366	Lipid	Progestin Steroids	100002014
	3348			5alpha-pregnan-3beta,20alpha-diol disulfate	LC/MS neg	37198		HMDB0094650	118703093		5.48		0.0008	0.005		0.3536	1.9374	Lipid	Progestin Steroids	100001988
	3349			5alpha-pregnan-diol disulfate	LC/MS neg	46172		HMDB0240582 HMDB0240581	3082277;5127902		6.83		0.0021	0.0102		0.2199	1.5022	Lipid	Progestin Steroids	100002015
	3351			pregnanediol-3-glucuronide	LC/MS neg	40708		HMDB0010318	123796		6.19		0.0085	0.0315		0.6575	4.0706	Lipid	Progestin Steroids	100003470	1852-49-9
	3356			pregnanolone/allopregnanolone sulfate	LC/MS neg	48394	C05480	HMDB0240591 HMDB0062782	31402;129699967		4.49		0.0013	0.0074		0.4915	2.2047	Lipid	Progestin Steroids	100006173
	3373		Corticosteroids	cortisol	LC/MS neg	1712	C00735	HMDB0000063	5754		0.95		0.672	0.5549		1.1901	1.131	Lipid	Corticosteroids	356	50-23-7
	3378			tetrahydrocortisol glucuronide	LC/MS neg	64411					0.9		0.3376	0.3866		0.7981	0.7212	Lipid	Corticosteroids	100022013
	3383			cortisone	LC/MS neg	1769	C00762	HMDB0002802	222786		0.99		0.9094	0.6253		1.1958	1.1864	Lipid	Corticosteroids	273	53-06-5
	3391			tetrahydrocortisone glucuronide (5)	LC/MS neg	64591					1.01		0.8843	0.6206		1.0795	1.0866	Lipid	Corticosteroids	100022127
	3394			cortolone glucuronide (1)	LC/MS neg	57699					1.04		0.6723	0.5549		0.9875	1.0245	Lipid	Corticosteroids	100015971
	3405		Androgenic Steroids	dehydroepiandrosterone sulfate (DHEA-S)	LC/MS neg	32425	C04555	HMDB0001032	12594		1.31		0.6973	0.5647		0.8602	1.1306	Lipid	Androgenic Steroids	100000792	651-48-9
	3407			16alpha-hydroxy DHEA 3-sulfate	LC/MS neg	38168		HMDB0062544	20848950		1.73		0.0758	0.1559		0.946	1.6381	Lipid	Androgenic Steroids	100002126
	3408			androsterone glucuronide	LC/MS neg	61846	C11135	HMDB0002829	114833		1.4		0.4991	0.4718		0.7947	1.1137	Lipid	Androgenic Steroids	100002761	1852-43-3
	3410			epiandrosterone sulfate	LC/MS neg	33973	C04555	HMDB0062657	9929317		1.55		0.3216	0.3808		0.8552	1.3256	Lipid	Androgenic Steroids	100001287	22229-22-7
	3418			androsterone sulfate	LC/MS neg	31591		HMDB0002759	159663		1.53		0.3162	0.3782		0.969	1.4786	Lipid	Androgenic Steroids	100001073	2479-86-9
	3421			etiocholanolone glucuronide	LC/MS neg	47112		HMDB0004484	270605		1.23		0.992	0.6451		0.7731	0.9534	Lipid	Androgenic Steroids	100005403	3602-09-03
	3425			11beta-hydroxyetiocholanolone glucuronide*	LC/MS neg	64418					1.32		0.1104	0.1965		1.2009	1.5888	Lipid	Androgenic Steroids	100020542	17181-15-6
	3426			5alpha-androstan-3alpha,17alpha-diol monosulfate	LC/MS neg	37183		HMDB0000412			1.52		0.026	0.0755		1.0544	1.5978	Lipid	Androgenic Steroids	100002008
	3428			androstenediol (3beta,17beta) monosulfate (1)	LC/MS neg	37211		HMDB0240429	13847309;129670631		1.13		0.7505	0.5844		0.6898	0.7791	Lipid	Androgenic Steroids	100002028	521-17-5
	3429			androstenediol (3beta,17beta) monosulfate (2)	LC/MS neg	37210		HMDB0186954 HMDB0240429			1.04		0.8995	0.6224		0.6887	0.7165	Lipid	Androgenic Steroids	100002029
	3431			androstenediol (3beta,17beta) disulfate (1)	LC/MS neg	37202	C04295	HMDB0240313	87120982		1.13		0.7715	0.5894		0.413	0.4679	Lipid	Androgenic Steroids	100001992
	3432			androstenediol (3beta,17beta) disulfate (2)	LC/MS neg	37203		HMDB0240313	87120982		1.43		0.182	0.2697		0.8363	1.2	Lipid	Androgenic Steroids	100001994
	3435			androstenediol (3alpha, 17alpha) monosulfate (2)	LC/MS neg	37207					1.37		0.0557	0.1237		0.9592	1.3123	Lipid	Androgenic Steroids	100002026
	3436			androstenediol (3alpha, 17alpha) monosulfate (3)	LC/MS neg	37209					2.07		0.0014	0.0077		0.571	1.1832	Lipid	Androgenic Steroids	100002027
	3446			5alpha-androstan-3alpha,17beta-diol monosulfate (1)	LC/MS neg	37186			121596226;121596225		1.23		0.4388	0.4472		0.8359	1.0276	Lipid	Androgenic Steroids	100002018
	3447			5alpha-androstan-3alpha,17beta-diol monosulfate (2)	LC/MS neg	37185			121596225		0.86		0.5409	0.4886		0.8249	0.7065	Lipid	Androgenic Steroids	100006005
	3448			5alpha-androstan-3alpha,17beta-diol disulfate	LC/MS neg	37184		HMDB0094682	56639109		1.38		0.3772	0.4116		0.4204	0.5782	Lipid	Androgenic Steroids	100002017
	3449			5alpha-androstan-3alpha,17beta-diol 17-glucuronide	LC/MS neg	47132					1.22		0.3066	0.3746		0.5425	0.6641	Lipid	Androgenic Steroids	100005396
	3453			5alpha-androstan-3beta,17beta-diol monosulfate (2)	LC/MS neg	37192					1.39		0.3753	0.4116		0.6208	0.8607	Lipid	Androgenic Steroids	100002024
	3454			5alpha-androstan-3beta,17beta-diol disulfate	LC/MS neg	37190	C12525	HMDB00493	90186325		1.35		0.6992	0.5647		0.3878	0.5235	Lipid	Androgenic Steroids	100001987	571-20-0
	3457			5alpha-androstan-3beta,17alpha-diol disulfate	LC/MS neg	37187		HMDB0094682	56639109		2.09		0.0452	0.1092		0.8319	1.741	Lipid	Androgenic Steroids	100002021
	3461			andro steroid monosulfate C19H28O6S (1)*	LC/MS neg	32827		HMDB0002759	159663		2.04		0.0212	0.0639		0.6907	1.4089	Lipid	Androgenic Steroids	100002152
	3469			11beta-hydroxyandrosterone glucuronide	LC/MS neg	63251		HMDB0010351			1.12		0.5553	0.4977		0.9898	1.1096	Lipid	Androgenic Steroids	100020541
	3521		Primary Bile Acid Metabolism	cholate	LC/MS neg	22842	C00695	HMDB0000619	221493		1.4		0.2381	0.3271		0.7714	1.083	Lipid	Primary Bile Acid Metabolism	136	81-25-4
	3522			glycocholate	LC/MS neg	18476	C01921	HMDB0000138	10140		2.71		0.0256	0.0749		0.8368	2.2657	Lipid	Primary Bile Acid Metabolism	342	475-31-0;863-57-0
	3524			chenodeoxycholate	LC/MS neg	1563	C02528	HMDB0000518	10133		1.1		0.1003	0.1844		0.7218	0.7934	Lipid	Primary Bile Acid Metabolism	1123	474-24-9;474-25-9
	3529			glycochenodeoxycholate	LC/MS neg	32346	C05466	HMDB0000637	12544		2.38		0.0023	0.0111		0.6176	1.4702	Lipid	Primary Bile Acid Metabolism	1628	16564-43-5
	3530			taurochenodeoxycholate	LC/MS neg	18494	C05465	HMDB0000951	387316		1.44		0.4643	0.4615		1.5249	2.1902	Lipid	Primary Bile Acid Metabolism	1629	6009-98-9
	3534			tauro-beta-muricholate	LC/MS neg	33983		HMDB0000932	121596216;168408;21124703		1.39		0.3356	0.3851		2.259	3.1488	Lipid	Primary Bile Acid Metabolism	100001250	25696-60-0
	3537			glyco-beta-muricholate**	LC/MS neg	62066					1.9		0.1295	0.2202		1.1298	2.1455	Lipid	Primary Bile Acid Metabolism	100020214
	3539			cholic acid glucuronide	LC/MS neg	62571		HMDB0002577	21252309		0.76		0.6326	0.5395		1.1389	0.8685	Lipid	Primary Bile Acid Metabolism	100020549
	3540			glycochenodeoxycholate glucuronide (1)	LC/MS neg	52983		HMDB0002579	44263370		1.44		0.065	0.1406		0.7382	1.0663	Lipid	Primary Bile Acid Metabolism	100009264
	3542			glycochenodeoxycholate 3-sulfate	LC/MS neg	52974		HMDB0002409 HMDB0002497 HMDB0002496	11954205;21125002;21116917		1.29		0.1595	0.2454		0.5492	0.7063	Lipid	Primary Bile Acid Metabolism	100006641
	3549		Secondary Bile Acid Metabolism	deoxycholate	LC/MS neg	1114	C04483	HMDB0000626	222528;440355		1.89		0.002	0.01		0.6178	1.1697	Lipid	Secondary Bile Acid Metabolism	302	83-44-3
	3552			deoxycholic acid 12-sulfate*	LC/MS neg	63688					1.46		0.3114	0.3757		0.7025	1.029	Lipid	Secondary Bile Acid Metabolism	100021712
	3554			deoxycholic acid glucuronide	LC/MS neg	63610					0.73		0.4278	0.44		0.6864	0.4977	Lipid	Secondary Bile Acid Metabolism	100020550
	3557			glycodeoxycholate	LC/MS pos late	18477	C05464	HMDB00631	3035026		2.36		0.0541	0.1206		0.8041	1.8956	Lipid	Secondary Bile Acid Metabolism	100000436	360-65-6
	3559			taurodeoxycholate	LC/MS neg	12261	C05463	HMDB0000896	2733768		2.22		0.0383	0.0983		0.9041	2.0092	Lipid	Secondary Bile Acid Metabolism	1668	207737-97-1
	3560			taurodeoxycholic acid 3-sulfate	LC/MS neg	62889					1.13		0.5633	0.5008		1.0706	1.2142	Lipid	Secondary Bile Acid Metabolism	100006644
	3567			lithocholate sulfate (1)	LC/MS neg	62526			451489		1.4		0.1317	0.2227		0.8284	1.1627	Lipid	Secondary Bile Acid Metabolism	100020823
	3569			glycolithocholate	LC/MS neg	31912	C15557	HMDB0000698	115245		2.01		0.0268	0.076		1.6615	3.3387	Lipid	Secondary Bile Acid Metabolism	100001064	474-74-8
	3570			glycolithocholate sulfate*	LC/MS neg	32620	C11301	HMDB0002639	72222		1.77		0.0106	0.0377		0.8053	1.427	Lipid	Secondary Bile Acid Metabolism	100001657	15324-64-8
	3572			taurolithocholate 3-sulfate	LC/MS neg	36850	C03642	HMDB0002580	440071		1.68		0.0443	0.1087		1.0784	1.8067	Lipid	Secondary Bile Acid Metabolism	100001658	64936-83-0
	3574			ursodeoxycholate	LC/MS neg	1605	C07880	HMDB0000946	31401		0.57		0.0894	0.1722		0.7695	0.4378	Lipid	Secondary Bile Acid Metabolism	1135	128-13-2
	3579			isoursodeoxycholate	LC/MS neg	57577	C17662	HMDB0000686	127601		0.5		0.0414	0.1034		1.2679	0.6385	Lipid	Secondary Bile Acid Metabolism	100002488	78919-26-3
	3584			glycoursodeoxycholate	LC/MS neg	39379		HMDB0000708	12310288		1.19		0.4759	0.4664		0.9461	1.1257	Lipid	Secondary Bile Acid Metabolism	100002911	64480-66-6
	3587			glycoursodeoxycholic acid sulfate (1)	LC/MS neg	63731					0.72		0.9635	0.6392		0.4813	0.3476	Lipid	Secondary Bile Acid Metabolism	100020819
	3588			tauroursodeoxycholate	LC/MS neg	39378		HMDB0000874	9848818		1.07		0.5678	0.5032		1.9386	2.0774	Lipid	Secondary Bile Acid Metabolism	100002912	14605-22-2
	3595			hyocholate (gamma-muricholate)	LC/MS neg	34093	C17649	HMDB0000760	92805		1.04		0.9144	0.6253		0.9233	0.9593	Lipid	Secondary Bile Acid Metabolism	100001279	547-75-1
	3596			glycohyocholate	LC/MS neg	42574		HMDB0000138	71361462		1.75		0.0793	0.1611		0.8081	1.4172	Lipid	Secondary Bile Acid Metabolism	100004083
	3605			glycocholenate sulfate*	LC/MS neg	32599					1.38		0.0172	0.0551		0.7238	1.0018	Lipid	Secondary Bile Acid Metabolism	100001989
	3606			taurocholenate sulfate*	LC/MS neg	32807					1.46		0.0203	0.0621		0.9262	1.3508	Lipid	Secondary Bile Acid Metabolism	100001990
	3610			glycodeoxycholate 3-sulfate	LC/MS neg	52975			101602538		1.36		0.1132	0.201		0.6731	0.9182	Lipid	Secondary Bile Acid Metabolism	100006642
	3611			taurochenodeoxycholic acid 3-sulfate	LC/MS neg	62890		HMDB0002486	52931550		1.18		0.8559	0.6111		1.014	1.1959	Lipid	Secondary Bile Acid Metabolism	100021093
	4193	Nucleotide	Purine Metabolism, (Hypo)Xanthine/Inosine containing	inosine	LC/MS neg	1123	C00294	HMDB0000195	6021		6.38		2.2264e-10	5.9857e-09		1.4877	9.486	Nucleotide	Purine Metabolism, (Hypo)Xanthine/Inosine containing	361	58-63-9
	4195			xanthine	LC/MS polar	3147	C00385	HMDB0000292	1188		0.61		0.0002	0.0014		1.9872	1.215	Nucleotide	Purine Metabolism, (Hypo)Xanthine/Inosine containing	1004	69-89-6
	4200			N1-methylinosine	LC/MS pos early	48351		HMDB0002721	650095		1.4		0.0008	0.005		0.9761	1.362	Nucleotide	Purine Metabolism, (Hypo)Xanthine/Inosine containing	100001409	20245-33-4
	4205			urate	LC/MS neg	1604	C00366	HMDB0000289	1175		1.08		0.3026	0.3714		0.9504	1.0299	Nucleotide	Purine Metabolism, (Hypo)Xanthine/Inosine containing	1134	69-93-2;120K5305
	4207			allantoin	LC/MS polar	1107	C02350 C02348 C01551	HMDB0000462	204;439714;439713		1.03		0.7816	0.5963		1.1106	1.1484	Nucleotide	Purine Metabolism, (Hypo)Xanthine/Inosine containing	1002	97-59-6
	4213		Purine Metabolism, Adenine containing	adenosine 5'-monophosphate (AMP)	LC/MS pos early	32342	C00020	HMDB0000045	6083		0.66		0.0061	0.0237		4.1565	2.7312	Nucleotide	Purine Metabolism, Adenine containing	209	149022-20-8
	4227			N1-methyladenosine	LC/MS pos early	15650	C02494	HMDB0003331	27476		0.97		0.4468	0.4521		1.4489	1.4009	Nucleotide	Purine Metabolism, Adenine containing	1242	15763-06-1
	4238			N6-carbamoylthreonyladenosine	LC/MS neg	35157		HMDB0041623	161466		1.18		0.002	0.01		0.9205	1.0823	Nucleotide	Purine Metabolism, Adenine containing	100001415	24719-82-2
	4248			N6-succinyladenosine	LC/MS neg	48130		HMDB0000912	165243		1.2		0.1263	0.2167		0.7937	0.9511	Nucleotide	Purine Metabolism, Adenine containing	100001664	4542-23-8
	4260		Purine Metabolism, Guanine containing	7-methylguanine	LC/MS pos early	35114	C02242	HMDB0000897	135398679		1.2		0.0013	0.0073		0.9913	1.1942	Nucleotide	Purine Metabolism, Guanine containing	100001456	578-76-7
	4266			N2,N2-dimethylguanosine	LC/MS pos early	35137		HMDB0004824	135501639		1.08		0.2035	0.2923		1.0325	1.1107	Nucleotide	Purine Metabolism, Guanine containing	100001412	2140-67-2
	4280		Pyrimidine Metabolism, Orotate containing	dihydroorotate	LC/MS polar	601	C00337	HMDB03349	648		1.1		0.4272	0.44		3.1097	3.4111	Nucleotide	Pyrimidine Metabolism, Orotate containing	923	155-54-4
	4281			orotate	LC/MS polar	1505	C00295	HMDB0000226	967		1.94		4.1156e-11	1.2909e-09		0.4004	0.7754	Nucleotide	Pyrimidine Metabolism, Orotate containing	445	50887-69-9
	4283			orotidine	LC/MS polar	35172		HMDB0000788	92751		1.03		0.7662	0.5893		1.1865	1.2239	Nucleotide	Pyrimidine Metabolism, Orotate containing	100001416	314-50-1
	4293		Pyrimidine Metabolism, Uracil containing	uridine	LC/MS neg	606	C00299	HMDB0000296	6029		0.78		0.0024	0.0114		1.8842	1.4645	Nucleotide	Pyrimidine Metabolism, Uracil containing	535	58-96-8
	4294			uracil	LC/MS polar	605	C00106	HMDB0000300	1174		0.88		0.2354	0.3248		0.1914	0.1678	Nucleotide	Pyrimidine Metabolism, Uracil containing	825	66-22-8
	4295			pseudouridine	LC/MS neg	33442	C02067	HMDB0000767	15047		1.19		4.3366e-05	0.0004		1.0617	1.2613	Nucleotide	Pyrimidine Metabolism, Uracil containing	821	1445-07-4
	4296			5,6-dihydrouridine	LC/MS neg	61833		HMDB0000497	94312		1.17		0.0029	0.013		1.012	1.183	Nucleotide	Pyrimidine Metabolism, Uracil containing	100001425	5627-05-04
	4297			2'-O-methyluridine	LC/MS neg	57655		HMDB0240328	102212		6.43		0	0		0.0959	0.6162	Nucleotide	Pyrimidine Metabolism, Uracil containing	100010896	2140-76-3
	4298			5-methyluridine (ribothymidine)	LC/MS neg	35136		HMDB0000884	445408		1.06		0.1423	0.2306		1.4008	1.4901	Nucleotide	Pyrimidine Metabolism, Uracil containing	100001446	1463-10-1
	4309			2'-deoxyuridine	LC/MS neg	52602	C00526	HMDB0000012	13712		4.19		1e-14	4.96e-13		0.3372	1.4142	Nucleotide	Pyrimidine Metabolism, Uracil containing	536	951-78-0
	4312			3-ureidopropionate	LC/MS pos early	3155	C02642	HMDB0000026	111		0.91		0.4961	0.4708		0.8074	0.7347	Nucleotide	Pyrimidine Metabolism, Uracil containing	1053	462-88-4
	4313			beta-alanine	LC/MS pos early	55	C00099	HMDB0000056	239		0.9		0.6759	0.5563		1.2783	1.1463	Nucleotide	Pyrimidine Metabolism, Uracil containing	244	56-41-7;107-95-9
	4315			N-acetyl-beta-alanine	LC/MS neg	37432	C01073	HMDB0061880	76406		1.07		0.4776	0.4665		0.6792	0.7243	Nucleotide	Pyrimidine Metabolism, Uracil containing	100002102	3025-95-4
	4318			3-(3-amino-3-carboxypropyl)uridine*	LC/MS neg	62924			171198		1.04		0.4056	0.4294		1.0449	1.0917	Nucleotide	Pyrimidine Metabolism, Uracil containing	100001426	52745-94-5
	4325		Pyrimidine Metabolism, Cytidine containing	cytidine	LC/MS pos early	514	C00475	HMDB0000089	6175		0.94		0.9402	0.6304		1.4303	1.3425	Nucleotide	Pyrimidine Metabolism, Cytidine containing	827	65-46-3
	4326			cytosine	LC/MS pos early	573	C00380	HMDB0000630	597		4.53		4.2756e-06	5.3642e-05		0.2279	1.0325	Nucleotide	Pyrimidine Metabolism, Cytidine containing	881	71-30-7
	4330			N4-acetylcytidine	LC/MS pos early	35130		HMDB0005923	107461		1.28		0.1204	0.2085		1.0719	1.3723	Nucleotide	Pyrimidine Metabolism, Cytidine containing	100001413	3768-18-1
	4354		Pyrimidine Metabolism, Thymine containing	5,6-dihydrothymine	LC/MS neg	1418	C00906	HMDB0000079	93556		0.95		0.5288	0.4807		1.408	1.3368	Nucleotide	Pyrimidine Metabolism, Thymine containing	158	696-04-8
	4357			3-aminoisobutyrate	LC/MS pos early	1566	C05145	HMDB0002166	64956		1.03		0.805	0.5984		0.8659	0.8935	Nucleotide	Pyrimidine Metabolism, Thymine containing	1114	10569-72-9;214139-20-5
	4374	Cofactors and Vitamins	Nicotinate and Nicotinamide Metabolism	quinolinate	LC/MS pos early	1899	C03722	HMDB0000232	1066		0.85		0.0522	0.1183		0.9656	0.8186	Cofactors and Vitamins	Nicotinate and Nicotinamide Metabolism	182	89-00-9
	4378			nicotinamide	LC/MS pos early	594	C00153	HMDB0001406	936		1.04		0.4983	0.4718		3.3176	3.4641	Cofactors and Vitamins	Nicotinate and Nicotinamide Metabolism	432	98-92-0
	4390			1-methylnicotinamide	LC/MS pos early	27665	C02918	HMDB0000699	457		0.83		0.0876	0.1711		0.9082	0.7569	Cofactors and Vitamins	Nicotinate and Nicotinamide Metabolism	55	1005-24-9
	4396			trigonelline (N'-methylnicotinate)	LC/MS pos early	32401	C01004	HMDB0000875	5570		0.75		0.6736	0.5552		2.0194	1.5113	Cofactors and Vitamins	Nicotinate and Nicotinamide Metabolism	100001092	535-83-1
	4398			N1-methyl-2-pyridone-5-carboxamide	LC/MS neg	40469	C05842	HMDB0004193	69698		0.89		0.6931	0.5647		1.1961	1.0655	Cofactors and Vitamins	Nicotinate and Nicotinamide Metabolism	100001468	701-44-0
	4399			N1-methyl-4-pyridone-3-carboxamide	LC/MS pos early	57584	C05843	HMDB0004194	440810		0.91		0.7935	0.5967		1.1178	1.0213	Cofactors and Vitamins	Nicotinate and Nicotinamide Metabolism	100001469	769-49-3
	4410		Pantothenate and CoA Metabolism	pantoate	LC/MS neg	63061	C00522	HMDB0240389	5289105		1.03		0.3097	0.3752		1.1853	1.2217	Cofactors and Vitamins	Pantothenate and CoA Metabolism	100002613	470-29-1
	4411			pantothenate	LC/MS neg	1508	C00864	HMDB0000210	6613		1.19		0.0263	0.0757		1.0272	1.2179	Cofactors and Vitamins	Pantothenate and CoA Metabolism	1024	137-08-6
	4423		Ascorbate and Aldarate Metabolism	ascorbic acid 2-sulfate	LC/MS polar	63590		HMDB0060649	54676864		1.03		0.9613	0.6385		1.3912	1.4341	Cofactors and Vitamins	Ascorbate and Aldarate Metabolism	100009329	52174-99-9
	4424			ascorbic acid 3-sulfate*	LC/MS polar	63687			11425365		1.04		0.7178	0.5716		1.2722	1.3251	Cofactors and Vitamins	Ascorbate and Aldarate Metabolism	100020409
	4427			2-O-methylascorbic acid	LC/MS polar	63990					0.92		0.2971	0.3693		0.905	0.8361	Cofactors and Vitamins	Ascorbate and Aldarate Metabolism	100003258	17860-87-6
	4428			threonate	LC/MS polar	27738	C01620	HMDB0000943 HMDB0062620	5460407;151152		0.83		0.0925	0.1764		1.8805	1.5538	Cofactors and Vitamins	Ascorbate and Aldarate Metabolism	100001022	70753-61-6
	4431			oxalate (ethanedioate)	LC/MS neg	20694	C00209	HMDB0002329	971		1.05		0.8772	0.6175		1.7191	1.8107	Cofactors and Vitamins	Ascorbate and Aldarate Metabolism	100000841	144-62-7
	4432			gulonate*	LC/MS polar	46957	C00800	HMDB0003290	152304		0.99		0.9332	0.6287		0.6913	0.6839	Cofactors and Vitamins	Ascorbate and Aldarate Metabolism	100001586	20246-53-1
	4435		Tocopherol Metabolism	alpha-tocopherol	LC/MS pos late	1561	C02477	HMDB0001893	86472		0.7		1.3353e-08	2.6924e-07		1.2977	0.9093	Cofactors and Vitamins	Tocopherol Metabolism	1105	59-02-9;10191-41-0
	4443			gamma-CEHC	LC/MS neg	44876		HMDB0001931	133098		1.19		0.3528	0.3991		0.8364	0.9943	Cofactors and Vitamins	Tocopherol Metabolism	100002094	178167-75-4
	4444			gamma-CEHC glucuronide*	LC/MS neg	42381			121596235		1.2		0.2745	0.3568		0.5159	0.6167	Cofactors and Vitamins	Tocopherol Metabolism	100004243
	4457			gamma-tocopherol/beta-tocopherol	LC/MS pos late	52473	C14152 C02483	HMDB0006335 HMDB0001492			1.04		0.5249	0.4807		0.4325	0.4487	Cofactors and Vitamins	Tocopherol Metabolism	100008998
	4483		Hemoglobin and Porphyrin Metabolism	bilirubin (Z,Z)	LC/MS pos late	43807	C00486	HMDB0000054	5280352		0.68		0.0047	0.0193		1.9547	1.3385	Cofactors and Vitamins	Hemoglobin and Porphyrin Metabolism	1090	635-65-4
	4484			bilirubin (E,E)*	LC/MS pos late	32586		HMDB0240584	129320511		0.47		0.002	0.01		1.2366	0.5831	Cofactors and Vitamins	Hemoglobin and Porphyrin Metabolism	100001950
	4485			bilirubin (E,Z or Z,E)*	LC/MS pos late	47886	C00486	HMDB0000488	5799469		0.48		0.0002	0.0014		2.3987	1.14	Cofactors and Vitamins	Hemoglobin and Porphyrin Metabolism	100001951
	4486			biliverdin	LC/MS pos late	2137	C00500	HMDB0001008	5280353		3.2		3.4611e-07	5.2812e-06		1.2152	3.8911	Cofactors and Vitamins	Hemoglobin and Porphyrin Metabolism	250	55482-27-4;55482-27-4
	4503		Vitamin A Metabolism	4-oxo-retinoic acid	LC/MS pos late	39760		HMDB0006285	6437063		0.93		0.3093	0.3752		2.018	1.8824	Cofactors and Vitamins	Vitamin A Metabolism	100002825	38030-57-8
	4504			retinol (vitamin A)	LC/MS pos late	1806	C00473	HMDB0000305	445354		0.96		0.7302	0.576		1.2647	1.2198	Cofactors and Vitamins	Vitamin A Metabolism	498	68-26-8
	4506			carotene diol (1)	LC/MS pos late	57635					0.98		0.7167	0.5715		1.7395	1.7014	Cofactors and Vitamins	Vitamin A Metabolism	100015966
	4507			carotene diol (2)	LC/MS pos late	57636					1.45		0.0472	0.1116		1.4508	2.1011	Cofactors and Vitamins	Vitamin A Metabolism	100015967
	4508			carotene diol (3)	LC/MS pos late	57637					0.95		0.4744	0.4664		1.0067	0.96	Cofactors and Vitamins	Vitamin A Metabolism	100015968
	4510			beta-cryptoxanthin	LC/MS pos late	57591	C08591	HMDB0033844	5281235		0.85		0.2891	0.3668		2.5962	2.2073	Cofactors and Vitamins	Vitamin A Metabolism	100001977	472-70-8
	4525		Vitamin B6 Metabolism	pyridoxal	LC/MS pos early	1651	C00250	HMDB0001545	1050		0.88		0.4628	0.4608		1.2348	1.0907	Cofactors and Vitamins	Vitamin B6 Metabolism	491	65-22-5
	4526			pyridoxate	LC/MS neg	31555	C00847	HMDB0000017	6723		0.74		0.9039	0.6246		1.7215	1.2781	Cofactors and Vitamins	Vitamin B6 Metabolism	100001121	82-82-6
	4537	Xenobiotics	Benzoate Metabolism	hippurate	LC/MS neg	15753	C01586	HMDB0000714	464		1.18		0.2548	0.3416		1.5485	1.8225	Xenobiotics	Benzoate Metabolism	100000014	495-69-2
	4541			2-hydroxyhippurate (salicylurate)	LC/MS neg	18281	C07588	HMDB0000840	10253		2.45		0.4858	0.4669		0.0759	0.1863	Xenobiotics	Benzoate Metabolism	1869	487-54-7
	4543			3-hydroxyhippurate	LC/MS neg	39600		HMDB0006116	450268		0.71		0.1786	0.2661		2.2627	1.6078	Xenobiotics	Benzoate Metabolism	100002122	1637-75-8
	4545			4-hydroxyhippurate	LC/MS neg	35527		HMDB0013678	151012		0.88		0.3806	0.4116		0.8083	0.7077	Xenobiotics	Benzoate Metabolism	100001423	2482-25-9
	4552			benzoate	LC/MS neg	15778	C00180	HMDB0001870	243		1.46		0.0006	0.0039		0.0179	0.0261	Xenobiotics	Benzoate Metabolism	100000008	65-85-0
	4574			catechol sulfate	LC/MS neg	35320		HMDB0059724	3083879		1.07		0.2793	0.3605		1.6327	1.7529	Xenobiotics	Benzoate Metabolism	100001605	4918-96-1
	4576			4-methylguaiacol sulfate	LC/MS neg	48418					0.78		0.6978	0.5647		0.934	0.7314	Xenobiotics	Benzoate Metabolism	100006105	756760-43-7
	4577			guaiacol sulfate	LC/MS neg	46111		HMDB0060013	22473		1.26		0.162	0.2471		1.0261	1.2976	Xenobiotics	Benzoate Metabolism	100004208
	4578			3-methyl catechol sulfate (1)	LC/MS neg	46165			118431379		0.99		0.3783	0.4116		1.6941	1.6775	Xenobiotics	Benzoate Metabolism	100004112
	4579			3-methyl catechol sulfate (2)	LC/MS neg	46164					0.88		0.3135	0.3766		2.2856	2.0211	Xenobiotics	Benzoate Metabolism	100004110
	4580			4-ethylcatechol sulfate	LC/MS neg	63072					1.21		0.2321	0.3228		1.885	2.2849	Xenobiotics	Benzoate Metabolism	100020536
	4581			4-methylcatechol sulfate	LC/MS neg	46146		HMDB0240459	54104170		0.86		0.5298	0.4809		1.6636	1.4274	Xenobiotics	Benzoate Metabolism	100004111
	4582			4-allylcatechol sulfate	LC/MS neg	63597					1.44		0.5837	0.5125		2.0259	2.922	Xenobiotics	Benzoate Metabolism	100020578
	4593			4-acetylphenol sulfate	LC/MS neg	44620			4684006		2.84		0.1153	0.2017		1.5263	4.3289	Xenobiotics	Benzoate Metabolism	100000711
	4599			4-ethylphenylsulfate	LC/MS neg	36099	C13637	HMDB0062551	20822574		1.23		0.4279	0.44		0.7803	0.9633	Xenobiotics	Benzoate Metabolism	100001756	123-07-9
	4601			4-vinylphenol sulfate	LC/MS neg	36098	C05627	HMDB0062775	6426766		0.91		0.9904	0.6451		0.437	0.3992	Xenobiotics	Benzoate Metabolism	100001755	2628-17-3
	4606			4-vinylcatechol sulfate	LC/MS neg	64579					0.8		0.8399	0.6072		1.3062	1.0509	Xenobiotics	Benzoate Metabolism	100021208
	4617			3-methoxycatechol sulfate (1)	LC/MS neg	48763			129892430		0.57		0.0884	0.1714		2.0245	1.1443	Xenobiotics	Benzoate Metabolism	100006375
	4620			methyl-4-hydroxybenzoate sulfate	LC/MS neg	48429		HMDB0041646	10657183		0.08		0.0265	0.0759		2.4735	0.1897	Xenobiotics	Benzoate Metabolism	100006116
	4628			p-cresol sulfate	LC/MS neg	36103		HMDB0011635	4615423		1.18		0.0975	0.1811		1.1337	1.3333	Xenobiotics	Benzoate Metabolism	100001315	3233-57-7
	4635			o-cresol sulfate	LC/MS neg	36845		HMDB0011635	11615528		1.65		0.2162	0.3059		0.223	0.3673	Xenobiotics	Benzoate Metabolism	100001806
	4647			3-(3-hydroxyphenyl)propionate	LC/MS neg	35635	C11457	HMDB0000375	91		0.63		0.0585	0.1295		2.2074	1.3957	Xenobiotics	Benzoate Metabolism	100001624	621-54-5
	4650			3-phenylpropionate (hydrocinnamate)	LC/MS neg	15749	C05629	HMDB0000764	107		1.04		0.1027	0.1858		2.4743	2.565	Xenobiotics	Benzoate Metabolism	100000010	501-52-0
	4660			2-methoxyhydroquinone sulfate (1)	LC/MS neg	64049					0.69		0.3315	0.3835		1.6761	1.1563	Xenobiotics	Benzoate Metabolism	100021839
	4666		Xanthine Metabolism	caffeine	LC/MS pos early	569	C07481	HMDB0001847	2519		1.27		0.5012	0.4724		2.8431	3.6082	Xenobiotics	Xanthine Metabolism	849	58-08-2
	4667			paraxanthine	LC/MS neg	18254	C13747	HMDB0001860	4687		1.26		0.5343	0.4842		2.1995	2.776	Xenobiotics	Xanthine Metabolism	100000453	611-59-6
	4668			theobromine	LC/MS pos early	18392	C07480	HMDB0002825	5429		1.34		0.0759	0.1559		2.4522	3.2886	Xenobiotics	Xanthine Metabolism	100000445	83-67-0
	4669			theophylline	LC/MS neg	18394	C07130	HMDB0001889	2153		1.39		0.8096	0.599		1.9976	2.778	Xenobiotics	Xanthine Metabolism	100000437	58-55-9
	4670			1-methylurate	LC/MS pos early	34395	C16359	HMDB0003099	69726		1.27		0.8169	0.5997		1.2499	1.5865	Xenobiotics	Xanthine Metabolism	100001400	708-79-2
	4672			1,3-dimethylurate	LC/MS neg	32391		HMDB0001857	70346		1.24		0.9771	0.6422		1.6876	2.0918	Xenobiotics	Xanthine Metabolism	100001106	944-73-0
	4673			1,7-dimethylurate	LC/MS neg	34400	C16356	HMDB0011103	91611		1.02		0.7866	0.5965		1.671	1.6987	Xenobiotics	Xanthine Metabolism	100001399	33868-03-0
	4674			3,7-dimethylurate	LC/MS neg	34399	C16360	HMDB0001982	83126		1.56		0.0512	0.1179		1.8968	2.9501	Xenobiotics	Xanthine Metabolism	100001398	13087-49-5
	4675			1,3,7-trimethylurate	LC/MS neg	34404	C16361	HMDB0002123	79437		1.15		0.5195	0.4793		2.9771	3.4261	Xenobiotics	Xanthine Metabolism	100001397	5415-44-1
	4676			1-methylxanthine	LC/MS neg	34389	C16358	HMDB0010738	80220		0.87		0.826	0.6037		1.8337	1.5928	Xenobiotics	Xanthine Metabolism	100001405	6136-37-4
	4677			3-methylxanthine	LC/MS neg	32445	C16357	HMDB0001886	70639		1.28		0.1431	0.2308		1.9705	2.518	Xenobiotics	Xanthine Metabolism	100001108	1076-22-8
	4678			7-methylxanthine	LC/MS pos early	34390	C16353	HMDB0001991	68374		1.61		0.0459	0.1098		1.61	2.5848	Xenobiotics	Xanthine Metabolism	100001396	552-62-5
	4679			5-acetylamino-6-amino-3-methyluracil	LC/MS polar	34424	C16366	HMDB0004400	88299		0.78		0.3392	0.3877		1.8962	1.4704	Xenobiotics	Xanthine Metabolism	100001403	1196153-01-1
	4680			5-acetylamino-6-formylamino-3-methyluracil	LC/MS polar	34401	C16365	HMDB0011105	108214		1.46		0.9674	0.6411		2.9141	4.2537	Xenobiotics	Xanthine Metabolism	100001402	85438-96-6
	4686		Tobacco Metabolite	cotinine	LC/MS pos early	553		HMDB0001046	408		22.58		0.1569	0.2426		0.0104	0.2348	Xenobiotics	Tobacco Metabolite	848	486-56-6
	4705		Food Component/Plant	maltol sulfate	LC/MS neg	48696					1.51		0.2796	0.3605		4.4882	6.7708	Xenobiotics	Food Component/Plant	100006106
	4712			2-piperidinone	LC/MS pos early	43400		HMDB0011749	12665		0.61		0.1249	0.2149		0.4266	0.2596	Xenobiotics	Food Component/Plant	100004295	675-20-7
	4839			1,6-anhydroglucose	LC/MS polar	21049		HMDB0000640	2724705		0.77		0.8065	0.5984		1.017	0.7855	Xenobiotics	Food Component/Plant	100000939	498-07-7
	4848			2,3-dihydroxyisovalerate	LC/MS polar	38276	C04039	HMDB0012141	677		1.68		0.0528	0.1188		0.4359	0.7323	Xenobiotics	Food Component/Plant	100002417	1756-18-9
	4849			2,3-dihydroxypyridine	LC/MS pos early	21132			28115		0.9		0.9354	0.6293		2.4344	2.1943	Xenobiotics	Food Component/Plant	100000861	16867-04-2
	4856			2-isopropylmalate	LC/MS polar	15667	C02504	HMDB0000402	77		2.58		0.0396	0.1006		0.4364	1.1243	Xenobiotics	Food Component/Plant	100000409	3237-44-3
	4861			3-formylindole	LC/MS pos early	62863	C08493	HMDB29737	10256		1.22		0.0375	0.0971		1.4699	1.786	Xenobiotics	Food Component/Plant	100020219	487-89-8
	4881			gluconate	LC/MS polar	587	C00257	HMDB0000625	3085666;10690		0.57		1.5328e-10	4.3269e-09		1.2774	0.7285	Xenobiotics	Food Component/Plant	338	527-07-1
	4888			4-acetylcatechol sulfate (1)	LC/MS neg	62798					1.1		0.617	0.5302		3.9945	4.3776	Xenobiotics	Food Component/Plant	100020853
	4893			N-acetylalliin	LC/MS pos early	45404					0.19		0.0013	0.0073		1.6437	0.3133	Xenobiotics	Food Component/Plant	100005367
	4910			dihydrocaffeate sulfate (2)	LC/MS polar	62524					1.27		0.1587	0.2448		1.7505	2.2186	Xenobiotics	Food Component/Plant	100020822
	4929			cinnamoylglycine	LC/MS neg	38637		HMDB0011621	709625		0.91		0.1396	0.2278		1.2804	1.1711	Xenobiotics	Food Component/Plant	100002253	16534-24-0
	4950			genistein sulfate*	LC/MS neg	62061					0.35		0.9231	0.6257		2.5197	0.8927	Xenobiotics	Food Component/Plant	100020207
	4955			dihydroferulate	LC/MS neg	40481		HMDB0062121	14340		1.21		0.9815	0.6429		0.8545	1.0328	Xenobiotics	Food Component/Plant	100003432	1135-23-5
	4969			ergothioneine	LC/MS pos early	37459	C05570	HMDB0003045	5351619		0.3		2.3864e-06	3.2079e-05		5.2301	1.5644	Xenobiotics	Food Component/Plant	100002154	58511-63-0
	4971			erythritol	LC/MS polar	20699	C00503	HMDB0002994	222285		2.63		0.1613	0.2471		1.0644	2.7999	Xenobiotics	Food Component/Plant	100000846	149-32-6
	4973			3-ethylcatechol sulfate (1)	LC/MS neg	62796					1.32		0.4962	0.4708		0.5189	0.6827	Xenobiotics	Food Component/Plant	100020851
	4977			ferulic acid 4-sulfate	LC/MS neg	47114		HMDB0029200	6305574		0.78		0.85	0.6082		3.3333	2.6028	Xenobiotics	Food Component/Plant	100005389	86321-29-1
	4981			quinate	LC/MS polar	18335	C00296	HMDB0003072	6508		1.22		0.7286	0.576		1.7958	2.1844	Xenobiotics	Food Component/Plant	100000442	77-95-2
	5007			histidine betaine (hercynine)*	LC/MS pos early	62278		HMDB0029422	3083620		1.06		0.4152	0.4349		0.6999	0.7453	Xenobiotics	Food Component/Plant	100004059	534-30-5
	5009			homostachydrine*	LC/MS pos early	33009	C08283	HMDB0033433	441447		1.3		0.1442	0.2309		0.4853	0.6307	Xenobiotics	Food Component/Plant	100001550	1195-94-4
	5014			indolin-2-one	LC/MS pos early	43374	C12312		321710		1.47		0.0044	0.0185		0.8022	1.1794	Xenobiotics	Food Component/Plant	100004318	59-48-3
	5035			mannonate*	LC/MS polar	62864			3246006		0.63		8.5241e-08	1.4154e-06		1.0242	0.6487	Xenobiotics	Food Component/Plant	100003695	642-99-9
	5044			N-(2-furoyl)glycine	LC/MS neg	31536		HMDB0000439	21863		0.99		0.2018	0.2913		3.1827	3.1414	Xenobiotics	Food Component/Plant	100001086	5657-19-2;5657-19-2
	5076			phytanate	LC/MS neg	598	C01607	HMDB0000801	26840		1.1		0.861	0.6115		3.2644	3.5989	Xenobiotics	Food Component/Plant	466	14721-66-5
	5082			piperine	LC/MS pos late	33935	C03882	HMDB0029377	638024		1.55		0.6654	0.5533		0.9261	1.437	Xenobiotics	Food Component/Plant	100001267	94-62-2
	5085			glucuronide of piperine metabolite C17H21NO3 (3)*	LC/MS neg	62290					2.24		0.1154	0.2017		0.3287	0.7362	Xenobiotics	Food Component/Plant	100020491
	5086			glucuronide of piperine metabolite C17H21NO3 (4)*	LC/MS neg	62291					1.09		0.4093	0.431		0.7384	0.8057	Xenobiotics	Food Component/Plant	100020492
	5094			sulfate of piperine metabolite C16H19NO3 (2)*	LC/MS neg	62295					1.58		0.4865	0.4669		0.8696	1.3748	Xenobiotics	Food Component/Plant	100020496
	5095			sulfate of piperine metabolite C16H19NO3 (3)*	LC/MS neg	62296					1.46		0.7928	0.5967		0.9727	1.4248	Xenobiotics	Food Component/Plant	100020497
	5100			sulfate of piperine metabolite C18H21NO3 (1)*	LC/MS neg	62297					1.23		0.7973	0.5967		0.8071	0.9965	Xenobiotics	Food Component/Plant	100020502
	5102			sulfate of piperine metabolite C18H21NO3 (3)*	LC/MS neg	62299					1.31		0.634	0.5399		0.9837	1.2865	Xenobiotics	Food Component/Plant	100020504
	5118			saccharin	LC/MS neg	21151	C12283	HMDB0029723	5143		0.99		0.4581	0.4586		6.6041	6.5691	Xenobiotics	Food Component/Plant	100000870	81-07-2
	5120			acesulfame	LC/MS neg	48569		HMDB0033585	36573		1.61		0.2306	0.3215		2.4687	3.9809	Xenobiotics	Food Component/Plant	100006203	55589-62-3
	5121			S-allylcysteine	LC/MS pos early	43239		HMDB0034323	98280		0.89		0.0833	0.1665		1.0213	0.91	Xenobiotics	Food Component/Plant	100004509	21593-77-1
	5140			stachydrine	LC/MS pos early	34384	C10172	HMDB0004827	115244		0.9		0.2641	0.3476		0.6665	0.5979	Xenobiotics	Food Component/Plant	100001296	4136-37-2
	5141			3-hydroxystachydrine*	LC/MS pos early	62062	C10151		46173781		1.2		0.9185	0.6253		0.527	0.6309	Xenobiotics	Food Component/Plant	100020203
	5154			thymol sulfate	LC/MS neg	36095	C09908	HMDB0062720	12456386		1.46		0.6446	0.5415		0.3057	0.4472	Xenobiotics	Food Component/Plant	100001757	89-83-8
	5165			4-allylphenol sulfate	LC/MS neg	37181			66633409		1.01		0.7984	0.5967		1.06	1.0662	Xenobiotics	Food Component/Plant	100001868
	5166			ethyl alpha-glucopyranoside	LC/MS pos early	63152		HMDB0029968	11127487		0.88		0.2912	0.3675		0.1506	0.1322	Xenobiotics	Food Component/Plant	100015965	34625-23-5
	5167			methyl glucopyranoside (alpha + beta)	LC/MS neg	46144		HMDB0029965	445238;3036743;2108		1.59		0.4261	0.44		1.1171	1.7777	Xenobiotics	Food Component/Plant	100005864
	5193			4-vinylguaiacol sulfate	LC/MS neg	48442		HMDB0127980	53803570		1.06		0.2941	0.3679		1.59	1.6804	Xenobiotics	Food Component/Plant	100006126
	5194			pyrraline	LC/MS neg	48428	C21013	HMDB0033143	14274616		1.38		0.0636	0.1385		2.4035	3.3209	Xenobiotics	Food Component/Plant	100001767	74509-14-1
	5196			umbelliferone sulfate	LC/MS neg	48674		HMDB0240565	129659		3.43		0.0594	0.1309		0.4041	1.3853	Xenobiotics	Food Component/Plant	100006282	69526-88-1
	5199			eugenol sulfate	LC/MS neg	48715		HMDB0135245	180632		8.08		0.526	0.4807		1.2623	10.2037	Xenobiotics	Food Component/Plant	100006171	95480-60-7
	5206			2-keto-3-deoxy-gluconate	LC/MS polar	48141	C00204	HMDB0001353	161227		0.62		0.0004	0.0026		1.4037	0.8745	Xenobiotics	Food Component/Plant	100005946	17510-99-5
	5208			isoeugenol sulfate	LC/MS neg	48997			122198202		1.53		0.1169	0.203		0.3029	0.4649	Xenobiotics	Food Component/Plant	100006089
	5228			trans-3,4-methyleneheptanoate	LC/MS neg	53026					0.77		0.0727	0.1526		0.9847	0.7545	Xenobiotics	Food Component/Plant	100006651
	5279			(2,4 or 2,5)-dimethylphenol sulfate	LC/MS neg	62533					1.65		0.291	0.3675		0.0682	0.1122	Xenobiotics	Food Component/Plant	100020519
	5280			caffeic acid sulfate	LC/MS polar	53254		HMDB0041708	21668705		0.53		0.4567	0.458		6.9239	3.6477	Xenobiotics	Food Component/Plant	100009337
	5283			tartronate (hydroxymalonate)	LC/MS neg	20693	C02287	HMDB0035227	45		0.96		0.9102	0.6253		0.5875	0.563	Xenobiotics	Food Component/Plant	100000840	80-69-3
	5291			3-indoleglyoxylic acid	LC/MS neg	63583			73863		1.28		0.0256	0.0749		0.5835	0.7462	Xenobiotics	Food Component/Plant	100020372	1477-49-2
	5295			vanilloylglycine	LC/MS neg	63853		HMDB0060026	3083688		2.47		0.1347	0.2237		1.0077	2.4874	Xenobiotics	Food Component/Plant	100021363
	5301			ethyl beta-glucopyranoside	LC/MS neg	64131		HMDB0029968	121667		1.89		0.3335	0.3836		0.5088	0.9641	Xenobiotics	Food Component/Plant	100020377
	5326			2-acetamidophenol sulfate	LC/MS neg	48580			181671		0.71		0.0939	0.1781		3.5827	2.5411	Xenobiotics	Food Component/Plant	100006190	40712-60-5
	5327			2-aminophenol sulfate	LC/MS neg	43266		HMDB0061116	181670		0.72		0.0743	0.1546		2.534	1.8371	Xenobiotics	Food Component/Plant	100004322
	5406		Bacterial/Fungal	N-methylpipecolate	LC/MS pos early	47101			11286529		1.42		0.147	0.2337		1.9485	2.7613	Xenobiotics	Bacterial/Fungal	100005383	41447-17-0
	5458		Drug - Analgesics, Anesthetics	4-acetamidophenol	LC/MS pos early	12032	C06804	HMDB0001859	1983		0.05		0.5113	0.4771		1.2256	0.056	Xenobiotics	Drug - Analgesics, Anesthetics	1383	103-90-2
	5461			4-acetaminophen sulfate	LC/MS neg	37475	C06804	HMDB0059911	83939		0.08		0.9991	0.6469		1.1314	0.0924	Xenobiotics	Drug - Analgesics, Anesthetics	2049	10066-90-7;32113-41-0
	5462			4-acetamidophenylglucuronide	LC/MS neg	15736		HMDB0010316	83944;4022661		0.03		0.2347	0.3248		2.0073	0.0625	Xenobiotics	Drug - Analgesics, Anesthetics	100000043	120595-80-4
	5488			salicyluric glucuronide*	LC/MS neg	33384		HMDB0240252	121596205		5.77		0.3023	0.3714		0.1176	0.6785	Xenobiotics	Drug - Analgesics, Anesthetics	100001332
	5519			tramadol	LC/MS pos early	53241	C07153	HMDB0014339	33741		0.03		0.3273	0.3822		27.7828	0.739	Xenobiotics	Drug - Analgesics, Anesthetics	100006381	27203-92-5
	5739		Drug - Cardiovascular	4-hydroxycoumarin	LC/MS neg	37445	C20414		54682930		1.92		0.1745	0.2626		0.7887	1.5106	Xenobiotics	Drug - Cardiovascular	100002049	1076-38-6
	6018		Drug - Respiratory	cetirizine	LC/MS pos late	54745	C07778	HMDB0005032	2678		0.61		0.9178	0.6253		2.7299	1.6623	Xenobiotics	Drug - Respiratory	100009034	83881-51-0
	6019			De(carboxymethoxy) cetirizine acetic acid	LC/MS pos late	64199					1.15		0.3273	0.3822		0.6484	0.7473	Xenobiotics	Drug - Respiratory	100021782	942193-17-1
	6043		Drug - Topical Agents	salicylate	LC/MS polar	1515	C00805	HMDB0001895	338		2.31		0.2576	0.343		0.0166	0.0383	Xenobiotics	Drug - Topical Agents	501	69-72-7
	6045			2,6-dihydroxybenzoic acid	LC/MS neg	63042		HMDB0013676	9338		0.74		0.2635	0.3476		2.3954	1.7634	Xenobiotics	Drug - Topical Agents	100020837	303-07-1
	6049			hydroquinone sulfate	LC/MS neg	35322	C00530	HMDB0240263	161220		1.17		0.3243	0.3815		0.9505	1.1094	Xenobiotics	Drug - Topical Agents	100001604	123-31-9
	6171		Chemical	sulfate*	LC/MS neg	46960	C00059	HMDB01448	5152822		0.97		0.3788	0.4116		0.9286	0.8977	Xenobiotics	Chemical	100002528	14808-79-8
	6174			O-sulfo-tyrosine	LC/MS neg	45413		HMDB0155722	514186		1.1		0.1892	0.2775		0.9638	1.0555	Xenobiotics	Chemical	100005384
	6192			3-acetylphenol sulfate	LC/MS neg	48693					1.06		0.5115	0.4771		2.1346	2.2609	Xenobiotics	Chemical	100004326
	6235			dexpanthenol	LC/MS pos early	38314	D03726	HMDB0004231	4678		0.88		0.6968	0.5647		1.1723	1.0309	Xenobiotics	Chemical	100002376	16485-10-2
	6237			dimethyl sulfone	LC/MS pos early	43424	C11142	HMDB0004983	6213		1.14		0.2923	0.3675		0.9349	1.0704	Xenobiotics	Chemical	100004284	67-71-0
	6239			ectoine	LC/MS pos early	35651	C06231	HMDB0240650	126041		0.38		0.0121	0.0416		1.4925	0.5629	Xenobiotics	Chemical	100001635	96702-03-3
	6240			EDTA	LC/MS neg	22163	C00284	HMDB0015109	6049		1.74		3.3676e-11	1.1184e-09		1.9658	3.4126	Xenobiotics	Chemical	100001002	60-00-4
	6249			iminodiacetate (IDA)	LC/MS pos early	21025	C19911	HMDB0011753	8897		1.2		0.0337	0.0924		7.1793	8.6164	Xenobiotics	Chemical	100000900	142-73-4
	6260			2-naphthol sulfate	LC/MS neg	62520			74428		1.11		0.3047	0.3731		0.4793	0.533	Xenobiotics	Chemical	100020515
	6262			2,4-di-tert-butylphenol	LC/MS neg	64328					1.03		0.8019	0.5981		1.1255	1.1621	Xenobiotics	Chemical	100021918	96-76-4
	6275			perfluorooctanesulfonate (PFOS)	LC/MS polar	57564	C18142	HMDB0059586	74483		0.56		0.001	0.0059		1.0132	0.5635	Xenobiotics	Chemical	100010955	1763-23-1
	6298			4-hydroxychlorothalonil	LC/MS neg	48441		HMDB0240624	34217		0.13		0	1.7e-14		3.5784	0.4668	Xenobiotics	Chemical	100006082	28343-61-5
	6303			1,2,3-benzenetriol sulfate (2)	LC/MS neg	48762		HMDB0060018 HMDB0060016	54110629;92013662		0.53		0.0519	0.1183		3.0436	1.6086	Xenobiotics	Chemical	100006374
	6306			3-hydroxypyridine sulfate	LC/MS neg	48448					1.05		0.2459	0.3353		1.8334	1.9319	Xenobiotics	Chemical	100006098	1955-23-3
	6307			3-hydroxypyridine glucuronide	LC/MS pos early	63236					0.71		0.9749	0.6422		3.477	2.4654	Xenobiotics	Chemical	100020591
	6320			6-hydroxyindole sulfate	LC/MS neg	48698		HMDB0000682	122198196		1.19		0.0894	0.1722		1.0698	1.2713	Xenobiotics	Chemical	100006260
	6324			thioproline	LC/MS pos early	53231		HMDB0062164	93176		1.4		1.1846e-06	1.7149e-05		1.4808	2.0687	Xenobiotics	Chemical	100009232	34592-47-4
	6337			5-hydroxy-2-methylpyridine sulfate	LC/MS neg	63230					2.62		0.0169	0.0545		1.575	4.129	Xenobiotics	Chemical	100020973
	6339			3-hydroxy-2-methylpyridine sulfate	LC/MS neg	63227					1.24		0.1072	0.1921		2.3833	2.9458	Xenobiotics	Chemical	100020975
	6344			3,5-dichloro-2,6-dihydroxybenzoic acid	LC/MS polar	63589			24721632		1.39		0.0864	0.1699		0.4481	0.6242	Xenobiotics	Chemical	100021324
	6345			3-bromo-5-chloro-2,6-dihydroxybenzoic acid*	LC/MS neg	63681			134581543		1.06		0.3852	0.4135		0.5398	0.5741	Xenobiotics	Chemical	100021707
	6351			4-chlorobenzoic acid	LC/MS neg	63988	C02370		6318		0.96		0.1348	0.2237		1.0251	0.9853	Xenobiotics	Chemical	100021784	74-11-3
	6456	Partially Characterized Molecules	Partially Characterized Molecules	glucuronide of C10H18O2 (1)*	LC/MS neg	61881					1		0.4594	0.4591		0.6979	0.6998	Partially Characterized Molecules	Partially Characterized Molecules	100019990
	6462			glucuronide of C10H18O2 (7)*	LC/MS neg	61887					0.46		0.3801	0.4116		1.6439	0.7526	Partially Characterized Molecules	Partially Characterized Molecules	100020014
	6463			glucuronide of C10H18O2 (8)*	LC/MS neg	61888					0.47		0.4061	0.4294		1.1832	0.5564	Partially Characterized Molecules	Partially Characterized Molecules	100020015
	6474			glucuronide of C12H22O4 (1)*	LC/MS neg	61874					1.57		0.0342	0.0931		1.8079	2.8297	Partially Characterized Molecules	Partially Characterized Molecules	100019984
	6479			glucuronide of C14H26O4 (1)*	LC/MS neg	61876					1.87		0.0144	0.0481		1.1661	2.1805	Partially Characterized Molecules	Partially Characterized Molecules	100019986
	6484			glutamine conjugate of C6H10O2 (1)*	LC/MS neg	63657					1.41		0.9586	0.6382		0.9267	1.3064	Partially Characterized Molecules	Partially Characterized Molecules	100020261
	6485			glutamine conjugate of C6H10O2 (2)*	LC/MS neg	63660					1.46		0.6	0.5228		0.8831	1.2927	Partially Characterized Molecules	Partially Characterized Molecules	100020262
	6486			glutamine conjugate of C7H12O2*	LC/MS neg	63658					1.32		0.9495	0.6337		1.1364	1.5016	Partially Characterized Molecules	Partially Characterized Molecules	100020259
	6502			glycine conjugate of C10H12O2*	LC/MS neg	62145					0.91		0.9974	0.6465		1.5953	1.4489	Partially Characterized Molecules	Partially Characterized Molecules	100020253
	6503			glycine conjugate of C10H14O2 (1)*	LC/MS neg	62146					1.3		0.0731	0.1528		0.6877	0.8934	Partially Characterized Molecules	Partially Characterized Molecules	100020254
	6507			metabolonic lactone sulfate	LC/MS neg	63153					1.04		0.8766	0.6175		1.0862	1.133	Partially Characterized Molecules	Partially Characterized Molecules	100021331
	6508			pentose acid*	LC/MS polar	63264	C00803	HMDB0000892	7991		0.97		0.5934	0.5186		1.5129	1.4629	Partially Characterized Molecules	Partially Characterized Molecules	100021467
	6515			branched-chain, straight-chain, or cyclopropyl 10:1 fatty acid (1)*	LC/MS neg	63615					1.19		0.7826	0.5963		1.2844	1.5231	Partially Characterized Molecules	Partially Characterized Molecules	100021666
	6516			branched-chain, straight-chain, or cyclopropyl 10:1 fatty acid (2)*	LC/MS neg	63616					0.73		0.095	0.1781		1.2352	0.9009	Partially Characterized Molecules	Partially Characterized Molecules	100021667
	6518			branched-chain, straight-chain, or cyclopropyl 12:1 fatty acid*	LC/MS neg	63683					0.84		0.9926	0.6451		0.8402	0.7045	Partially Characterized Molecules	Partially Characterized Molecules	100021709
	6528			bilirubin degradation product, C16H18N2O5 (1)**	LC/MS neg	64403					0.42		1.9129e-05	0.0002		1.0872	0.4593	Partially Characterized Molecules	Partially Characterized Molecules	100022003
	6529			bilirubin degradation product, C16H18N2O5 (2)**	LC/MS neg	64404					0.51		9.1478e-05	0.0008		0.9447	0.4827	Partially Characterized Molecules	Partially Characterized Molecules	100022004
	6530			bilirubin degradation product, C17H18N2O4 (1)**	LC/MS neg	64409					0.49		5.6624e-06	6.6601e-05		1.2007	0.584	Partially Characterized Molecules	Partially Characterized Molecules	100022005
	6531			bilirubin degradation product, C17H18N2O4 (2)**	LC/MS neg	64407					0.49		1.2221e-05	0.0001		1.3465	0.66	Partially Characterized Molecules	Partially Characterized Molecules	100022006
	6532			bilirubin degradation product, C17H18N2O4 (3)**	LC/MS neg	64408					0.49		8.1271e-06	9.1768e-05		1.3805	0.6719	Partially Characterized Molecules	Partially Characterized Molecules	100022007
	6533			bilirubin degradation product, C17H20N2O5 (1)**	LC/MS neg	64405					0.52		0.0007	0.0044		1.5187	0.7863	Partially Characterized Molecules	Partially Characterized Molecules	100022008
	6534			bilirubin degradation product, C17H20N2O5 (2)**	LC/MS neg	64406					0.49		0.0004	0.0027		1.4792	0.7253	Partially Characterized Molecules	Partially Characterized Molecules	100022009
	6535			bilirubin degradation product, C16H18N2O5 (3)**	LC/MS neg	64414					0.6		0.2065	0.2952		0.7195	0.4347	Partially Characterized Molecules	Partially Characterized Molecules	100022014
	6536			bilirubin degradation product, C16H18N2O5 (4)**	LC/MS neg	64415					0.59		0.0019	0.0097		0.9012	0.5278	Partially Characterized Molecules	Partially Characterized Molecules	100022015

## Sheet: Data Key and Explanation
Data Key & Explanation
Heatmap Description	This heatmap represents the results of the statistical analysis of the data within the Data Table file.
Chemical Annotation Descriptions
Pathway Sort Order	A Metabolon generated number intended for sorting compounds by biochemical Super Pathway and Sub Pathway.
Super Pathway	The general biochemical class assigned to the identified biochemical (e.g., lipid, amino acid, carbohydrate, etc.). Intended for sorting compounds by broad biochemical classes.
Sub Pathway	A more specific biochemical class assigned to the identified biochemical (e.g., TCA cycle, monoacylglycerols, etc.). Intended for grouping/sorting compounds by biochemical pathway/class.
Biochemical Name	The name of the identified biochemical
Biochemical Name	Indicates a compound that has been confirmed based on an authentic chemical standard and Metabolon is highly confident in its identity. (Metabolomics Standards Initiative Tier 1 identification).
Biochemical Name*	Indicates a compound that has not been confirmed based on a standard, but Metabolon is confident in its identity. (Not Tier 1).
Biochemical Name**	Indicates a compound for which a standard is not available, but Metabolon is reasonably confident in its identity or the information provided. (Not Tier 1).
Biochemical Name (#) or [#]	Indicates a compound that is a structural isomer of another compound in the Metabolon spectral library. For example, a steroid that may be sulfated at one of several positions that are indistinguishable by the mass spectrometry data or a diacylglycerol for which more than one stereospecific molecule exists.
Platform	Metabolon's untargeted metabolomic platform consists of four distinct methods (termed; Pos Late, Pos Early, Polar, and Neg). This column indicates which method was used to report the values associated with the detected biochemical.
Comp ID	A Metabolon generated compound identifier specific to the platform a biochemical is detected on.
KEGG	An alphanumeric compound identifier and link to compound information in the Kyoto Encyclopedia of Genes and Genomes (KEGG).
HMDB	An alphanumeric compound identifier and link to compound information maintained by the Human Metabolome Database (HMDB).
PUBCHEM	A unique numerical identifier assigned by the National Center for Biotechnology Information (NCBI) and searchable in the PubChem database.
Chemical ID	Unique identifier for each biochemical. Chemical IDs are also listed in the top row of the accompanying Data Table file.
CAS	A unique numerical identifier assigned by the Chemical Abstracts Service (CAS) to every chemical substance described in the open scientific literature.
Statistical Analysis/Descriptors
FOLD CHANGE	Indicates the ratio of the mean scaled intensity for a metabolite between two experimental groups.
0.55	Green: Indicates statistically significant difference (p ≤ 0.05) between the groups shown and a metabolite ratio of < 1.00.
0.76	Light Green: Statistically trending differences (0.05 < p < 0.10) and a metabolite ratio of < 1.00.
1.71	Red: Indicates statistically significant difference (p ≤ 0.05) between the groups shown and a metabolite ratio of ≥ 1.00.
1.32	Light Red: Statistically trending differences (0.05 < p < 0.10) and a metabolite ratio of ≥ 1.00.
1.2	Non-colored cell: Differences between populations fail to reach statistical significance ( p ≥ 0.1) for that comparison.
	Blue: Indicates statistically significant (p ≤ 0.05) ANOVA main effect or correlation.
	Light Blue: Indicates statistically trending ( 0.05 < p < 0.10) ANOVA main effect or correlation.
p-value	p-values for each comparison using the corresponding statistical analysis (e.g., t-Test, ANOVA, etc.) computed from natural log-transformed data.
q-value	q-values are calculated from the distribution of p-values for a given comparison. q-values are a method for estimating the proportion of false positives given a large number of tests, though unlike other methods (e.g., Bonferroni, Tukey) does not adjust the p-value.
Mean Values	Represents the mean scaled intensity for a metabolite in a particular experimental group.
% Filled Values	Represents the percent of samples, in an experimental group, in which a metabolite was detected.
© Metabolon, Inc. All rights reserved. The Metabolon name, logo and related trademarks and service marks, owned by Metabolon, Inc. are registered and/or used in the United States and many foreign countries. Any use, copying or reproduction of the trademarks, logos, information, images or designs contained in this document is strictly prohibited without the prior written permission of Metabolon, I…
